# Supplementary material for: Bis{benzyl N′-[(1H-indol-3-yl)methyl­ene]dithio­carbazato-κ2 N′,S}copper(II) N,N-dimethyl­formamide disolvate
Source: Acta Crystallogr Sect E Struct Rep Online. 2009 Jan 8;65(Pt 2):m139. doi: 10.1107/S1600536808043808 (PMC2968278; doi:10.1107/S1600536808043808)
Supplement: Supplementary file 1 [file e-65-0m139-sup1.cif]

##############################################################################
###                                                                        ###
###        Electronic paper (Acta Crystallographica Section E)             ###
###                                                                        ###
##############################################################################
#                                                                            #
# This CIF contains the data in a paper accepted for publication in Acta     #
# Crystallographica Section E. It conforms to the requirements of Notes      #
# for Authors for Section E, and has been peer reviewed under the auspices   #
# of the IUCr Commission on Journals.                                        #
#                                                                            #
# Full details of the Crystallographic Information File format               #
# are given in the paper "The Crystallographic Information File (CIF):       #
# a New Standard Archive File for Crystallography" by S. R. Hall, F. H.      #
# Allen and I. D. Brown [Acta Cryst. (1991), A47, 655-685].                  #
#                                                                            #
# The current version of the core CIF dictionary is obtainable from          #
# ftp://ftp.iucr.org/pub/cif_core.dic. The current version number is 2.4.    #
#                                                                            #
# Software is freely available for graphical display of the structure(s) in  #
# this CIF.  For information consult the CIF home page http://www.iucr.org/  #
# cif/home.html                                                              #
#                                                                            #
# This file may be used for bona fide research purposes within the           #
# scientific community so long as proper attribution is given to the journal # 
# article from which it was obtained.                                        #
#                                                                            #
##############################################################################
                                             
data_global
_audit_creation_method     SHELXL-97
_journal_date_recd_electronic     2008-12-23
_journal_date_accepted     2008-12-23
_journal_name_full     'Acta Crystallographica, Section E'
_journal_year     2009
_journal_volume     65
_journal_issue      2
_journal_page_first     m139
_journal_page_last     m139
_journal_paper_category     QM
_journal_coeditor_code     TK2349
_publ_contact_author
;
Dr. Seik Weng Ng
Department of Chemistry
University of Malaya
50603 Kuala Lumpur
Malaysia
;
_publ_contact_author_email     seikweng@um.edu.my
_publ_contact_author_fax     '03 7967 4193'
_publ_contact_author_phone     '03 7967 6778'
_publ_section_title
;\
Bis{benzyl <i>N</i>'-[(1<i>H</i>-indol-3-yl)methylene]dithiocarbazato-\
\k^2^<i>N</i>',<i>S</i>}copper(II) <i>N</i>,<i>N</i>-dimethylformamide
disolvate
;
loop_
    _publ_author_name
    _publ_author_address
    'Khaledi, Hamid'
;
Department of Chemistry
University of Malaya
50603 Kuala Lumpur
Malaysia
;
    'Mohd Ali, Hapipah'
;
Department of Chemistry
University of Malaya
50603 Kuala Lumpur
Malaysia
;
    'Ng, Seik Weng'
;
Department of Chemistry
University of Malaya
50603 Kuala Lumpur
Malaysia
;
_publ_section_synopsis     .
data_I
_audit_creation_method     SHELXL-97
_chemical_name_systematic
;
Bis{benzyl <i>N</i>'-[(1<i>H</i>-indol-3-yl)methylene]dithiocarbazato-
\k^2^<i>N</i>',<i>S</i>}copper(II) <i>N</i>,<i>N</i>-dimethylformamide
disolvate
;
_chemical_name_common     ?
_chemical_formula_moiety     'C34 H28 Cu N6 S4, 2(C3 H7 N O)'
_chemical_formula_sum     'C40 H42 Cu N8 O2 S4'
_chemical_formula_iupac     '[Cu (C17 H14 N3 S2)2], 2C3 H7 N O'
_chemical_formula_weight     858.60
_chemical_melting_point     ?
_symmetry_cell_setting     Monoclinic
_symmetry_space_group_name_H-M     'P 21/c'
_symmetry_space_group_name_Hall     '-P 2ybc'
loop_
    _symmetry_equiv_pos_as_xyz
    'x, y, z'
    '-x, y+1/2, -z+1/2'
    '-x, -y, -z'
    'x, -y-1/2, z-1/2'
_cell_length_a     10.4461(2)
_cell_length_b     20.0882(3)
_cell_length_c     10.8333(2)
_cell_angle_alpha     90
_cell_angle_beta     118.3660(10)
_cell_angle_gamma     90
_cell_volume     2000.34(6)
_cell_formula_units_Z     2
_cell_measurement_reflns_used     ?
_cell_measurement_theta_min     ?
_cell_measurement_theta_max     ?
_cell_measurement_temperature     100(2)
_exptl_crystal_description     'Irregular block'
_exptl_crystal_colour     Brown
_exptl_crystal_size_max     0.25
_exptl_crystal_size_mid     0.15
_exptl_crystal_size_min     0.05
_exptl_crystal_density_diffrn     1.425
_exptl_crystal_density_meas     ?
_exptl_crystal_density_method     'not measured'
_exptl_crystal_F_000     894
_exptl_absorpt_coefficient_mu     0.801
_exptl_absorpt_correction_type     Multi-scan
_exptl_absorpt_process_details     '(SADABS; Sheldrick, 1996)'
_exptl_absorpt_correction_T_min     0.825
_exptl_absorpt_correction_T_max     0.961
_diffrn_ambient_temperature     100(2)
_diffrn_radiation_type     MoK\a
_diffrn_radiation_wavelength     0.71073
_diffrn_radiation_source     'fine-focus sealed tube'
_diffrn_radiation_monochromator     graphite
_diffrn_measurement_device_type     'Bruker SMART APEX diffractometer'
_diffrn_measurement_method     '\w scans'
_diffrn_detector_area_resol_mean     ?
_diffrn_reflns_number     18600
_diffrn_reflns_av_R_equivalents     0.035
_diffrn_reflns_av_sigmaI/netI     0.032
_diffrn_reflns_theta_min     2.0
_diffrn_reflns_theta_max     27.5
_diffrn_reflns_theta_full     27.5
_diffrn_measured_fraction_theta_max     1.000
_diffrn_measured_fraction_theta_full     1.000
_diffrn_reflns_limit_h_min     -13
_diffrn_reflns_limit_h_max     13
_diffrn_reflns_limit_k_min     -25
_diffrn_reflns_limit_k_max     26
_diffrn_reflns_limit_l_min     -14
_diffrn_reflns_limit_l_max     14
_diffrn_standards_number     0
_diffrn_standards_interval_count     0
_diffrn_standards_interval_time     0
_diffrn_standards_decay_%     0
_reflns_number_total     4594
_reflns_number_gt     3837
_reflns_threshold_expression     I>2\s(I)
_refine_ls_structure_factor_coef     Fsqd
_refine_ls_matrix_type     full
_refine_ls_R_factor_all     0.040
_refine_ls_R_factor_gt     0.031
_refine_ls_wR_factor_gt     0.076
_refine_ls_wR_factor_ref     0.081
_refine_ls_goodness_of_fit_ref     1.04
_refine_ls_restrained_S_all     1.04
_refine_ls_number_reflns     4594
_refine_ls_number_parameters     256
_refine_ls_number_restraints     0
_refine_ls_hydrogen_treatment     mixed
_refine_ls_weighting_scheme     calc
_refine_ls_weighting_details
         'calc w=1/[\s^2^(Fo^2^)+(0.0382P)^2^+0.7321P] where P=(Fo^2^+2Fc^2^)/3'
_atom_sites_solution_hydrogens     geom
_atom_sites_solution_primary     direct
_atom_sites_solution_secondary     difmap
_refine_ls_shift/su_max     0.001
_refine_ls_shift/su_mean     0.001
_refine_diff_density_max     0.36
_refine_diff_density_min     -0.36
_refine_ls_extinction_method     none
_refine_ls_extinction_coef     ?
loop_
    _atom_type_symbol
    _atom_type_description
    _atom_type_scat_dispersion_real
    _atom_type_scat_dispersion_imag
    _atom_type_scat_source
    'C' 'C' 0.0033 0.0016
                         'International Tables Vol C Tables 4.2.6.8 and 6.1.1.4'
    'H' 'H' 0.0000 0.0000
                         'International Tables Vol C Tables 4.2.6.8 and 6.1.1.4'
    'N' 'N' 0.0061 0.0033
                         'International Tables Vol C Tables 4.2.6.8 and 6.1.1.4'
    'O' 'O' 0.0106 0.0060
                         'International Tables Vol C Tables 4.2.6.8 and 6.1.1.4'
    'S' 'S' 0.1246 0.1234
                         'International Tables Vol C Tables 4.2.6.8 and 6.1.1.4'
    'Cu' 'Cu' 0.3201 1.2651
                         'International Tables Vol C Tables 4.2.6.8 and 6.1.1.4'
_computing_data_collection     'APEX2 (Bruker, 2007)'
_computing_cell_refinement     'SAINT (Bruker, 2007)'
_computing_data_reduction     'SAINT (Bruker, 2007)'
_computing_structure_solution     'SHELXS97 (Sheldrick, 2008)'
_computing_structure_refinement     'SHELXL97 (Sheldrick, 2008)'
_computing_molecular_graphics     'X-Seed (Barbour, 2001)'
_computing_publication_material     'pubCIF (Westrip, 2009)'
loop_
    _atom_site_type_symbol
    _atom_site_label
    _atom_site_fract_x
    _atom_site_fract_y
    _atom_site_fract_z
    _atom_site_U_iso_or_equiv
    _atom_site_adp_type
    _atom_site_calc_flag
    _atom_site_refinement_flags
    _atom_site_occupancy
    _atom_site_disorder_assembly
    _atom_site_disorder_group
    Cu Cu1 0.5000 0.5000 0.5000 0.01678(8) Uani d S 1 . .
    O O1 0.8350(2) 0.56467(8) -0.10421(17) 0.0526(5) Uani d . 1 . .
    S S1 0.51561(5) 0.61250(2) 0.51610(5) 0.02414(11) Uani d . 1 . .
    S S2 0.61468(5) 0.70543(2) 0.37409(5) 0.02345(11) Uani d . 1 . .
    N N1 0.60380(15) 0.57545(7) 0.32793(14) 0.0191(3) Uani d . 1 . .
    N N2 0.56823(15) 0.51211(7) 0.35752(15) 0.0193(3) Uani d . 1 . .
    N N3 0.72111(17) 0.49444(7) 0.03797(16) 0.0234(3) Uani d . 1 . .
    H H3N 0.756(3) 0.5192(11) -0.006(2) 0.040(6) Uiso d . 1 . .
    N N4 0.91692(17) 0.57480(8) -0.26314(16) 0.0267(3) Uani d . 1 . .
    C C1 0.81749(19) 0.68443(8) 0.27140(19) 0.0223(4) Uani d . 1 . .
    C C2 0.9316(2) 0.68264(9) 0.4074(2) 0.0282(4) Uani d . 1 . .
    H H2 0.9149 0.6937 0.4838 0.034 Uiso calc R 1 . .
    C C3 1.0699(2) 0.66472(10) 0.4321(2) 0.0338(4) Uani d . 1 . .
    H H3 1.1469 0.6628 0.5258 0.041 Uiso calc R 1 . .
    C C4 1.0974(2) 0.64964(10) 0.3226(2) 0.0340(5) Uani d . 1 . .
    H H4 1.1926 0.6376 0.3406 0.041 Uiso calc R 1 . .
    C C5 0.9852(2) 0.65223(10) 0.1870(2) 0.0315(4) Uani d . 1 . .
    H H5 1.0030 0.6423 0.1108 0.038 Uiso calc R 1 . .
    C C6 0.8463(2) 0.66931(9) 0.1618(2) 0.0261(4) Uani d . 1 . .
    H H6 0.7695 0.6707 0.0680 0.031 Uiso calc R 1 . .
    C C7 0.6635(2) 0.70369(9) 0.23471(19) 0.0245(4) Uani d . 1 . .
    H H7A 0.5968 0.6724 0.1620 0.029 Uiso calc R 1 . .
    H H7B 0.6446 0.7485 0.1915 0.029 Uiso calc R 1 . .
    C C8 0.58034(17) 0.62208(8) 0.39595(17) 0.0188(3) Uani d . 1 . .
    C C9 0.58804(18) 0.46384(8) 0.28764(18) 0.0204(3) Uani d . 1 . .
    H H9 0.5641 0.4209 0.3071 0.024 Uiso calc R 1 . .
    C C10 0.63940(18) 0.46470(8) 0.18750(17) 0.0201(3) Uani d . 1 . .
    C C11 0.68033(19) 0.51762(9) 0.13067(19) 0.0229(4) Uani d . 1 . .
    H H11 0.6796 0.5632 0.1538 0.027 Uiso calc R 1 . .
    C C12 0.65845(18) 0.40510(8) 0.12243(17) 0.0196(3) Uani d . 1 . .
    C C13 0.63965(19) 0.33709(9) 0.13551(18) 0.0234(4) Uani d . 1 . .
    H H13 0.6062 0.3216 0.1980 0.028 Uiso calc R 1 . .
    C C14 0.6707(2) 0.29284(9) 0.0556(2) 0.0276(4) Uani d . 1 . .
    H H14 0.6595 0.2464 0.0645 0.033 Uiso calc R 1 . .
    C C15 0.7185(2) 0.31520(9) -0.0383(2) 0.0285(4) Uani d . 1 . .
    H H15 0.7380 0.2837 -0.0926 0.034 Uiso calc R 1 . .
    C C16 0.73753(19) 0.38186(9) -0.05314(18) 0.0250(4) Uani d . 1 . .
    H H16 0.7690 0.3972 -0.1173 0.030 Uiso calc R 1 . .
    C C17 0.70879(18) 0.42596(9) 0.02967(18) 0.0211(3) Uani d . 1 . .
    C C18 0.8710(3) 0.54041(11) -0.1878(2) 0.0395(5) Uani d . 1 . .
    H H18 0.8652 0.4934 -0.1989 0.047 Uiso calc R 1 . .
    C C19 0.9269(2) 0.64686(9) -0.2527(2) 0.0294(4) Uani d . 1 . .
    H H19A 0.9223 0.6613 -0.1685 0.044 Uiso calc R 1 . .
    H H19B 0.8460 0.6666 -0.3358 0.044 Uiso calc R 1 . .
    H H19C 1.0193 0.6613 -0.2467 0.044 Uiso calc R 1 . .
    C C20 0.9516(2) 0.54244(10) -0.3636(2) 0.0314(4) Uani d . 1 . .
    H H20A 0.9441 0.4941 -0.3573 0.047 Uiso calc R 1 . .
    H H20B 1.0510 0.5541 -0.3427 0.047 Uiso calc R 1 . .
    H H20C 0.8832 0.5573 -0.4587 0.047 Uiso calc R 1 . .
loop_
    _atom_site_aniso_label
    _atom_site_aniso_U_11
    _atom_site_aniso_U_22
    _atom_site_aniso_U_33
    _atom_site_aniso_U_12
    _atom_site_aniso_U_13
    _atom_site_aniso_U_23
    Cu1 0.01726(15) 0.01781(15) 0.01939(15) 0.00000(11) 0.01205(12) 0.00001(11)
    O1 0.0872(13) 0.0476(10) 0.0468(9) -0.0192(9) 0.0511(10) -0.0044(7)
    S1 0.0345(3) 0.0189(2) 0.0316(2) -0.00003(17) 0.0260(2) -0.00067(17)
    S2 0.0308(2) 0.0175(2) 0.0305(2) 0.00151(17) 0.0214(2) 0.00143(17)
    N1 0.0217(7) 0.0178(7) 0.0208(7) -0.0002(5) 0.0126(6) 0.0020(6)
    N2 0.0222(7) 0.0179(7) 0.0214(7) -0.0007(5) 0.0134(6) 0.0007(5)
    N3 0.0284(8) 0.0236(8) 0.0266(8) 0.0016(6) 0.0198(7) 0.0027(6)
    N4 0.0282(8) 0.0283(8) 0.0251(8) -0.0006(6) 0.0138(7) 0.0045(6)
    C1 0.0268(9) 0.0148(8) 0.0302(9) -0.0002(7) 0.0175(8) 0.0050(7)
    C2 0.0309(10) 0.0290(10) 0.0281(9) -0.0024(8) 0.0168(8) 0.0022(8)
    C3 0.0247(10) 0.0349(11) 0.0346(11) -0.0042(8) 0.0082(9) 0.0018(9)
    C4 0.0256(10) 0.0290(10) 0.0506(13) -0.0022(8) 0.0207(10) -0.0036(9)
    C5 0.0329(11) 0.0303(10) 0.0405(11) -0.0016(8) 0.0249(10) -0.0031(8)
    C6 0.0285(9) 0.0252(9) 0.0290(9) -0.0006(7) 0.0172(8) 0.0027(7)
    C7 0.0291(9) 0.0236(9) 0.0274(9) 0.0054(7) 0.0187(8) 0.0081(7)
    C8 0.0158(8) 0.0215(8) 0.0196(8) 0.0016(6) 0.0090(7) 0.0025(6)
    C9 0.0223(9) 0.0182(8) 0.0240(9) -0.0011(6) 0.0137(7) -0.0003(7)
    C10 0.0214(8) 0.0197(8) 0.0212(8) -0.0004(6) 0.0118(7) -0.0010(7)
    C11 0.0262(9) 0.0219(8) 0.0272(9) 0.0022(7) 0.0182(8) 0.0003(7)
    C12 0.0178(8) 0.0226(8) 0.0197(8) 0.0000(6) 0.0100(7) -0.0026(7)
    C13 0.0223(9) 0.0239(9) 0.0259(9) -0.0034(7) 0.0129(8) -0.0027(7)
    C14 0.0238(9) 0.0227(9) 0.0355(10) -0.0022(7) 0.0135(8) -0.0060(8)
    C15 0.0254(9) 0.0303(10) 0.0310(10) 0.0022(8) 0.0143(8) -0.0098(8)
    C16 0.0223(9) 0.0340(10) 0.0220(9) 0.0023(7) 0.0131(8) -0.0034(7)
    C17 0.0192(8) 0.0237(9) 0.0210(8) 0.0025(7) 0.0101(7) -0.0001(7)
    C18 0.0543(14) 0.0337(11) 0.0362(11) -0.0107(10) 0.0262(11) 0.0016(9)
    C19 0.0338(11) 0.0283(10) 0.0271(10) -0.0031(8) 0.0154(9) 0.0030(8)
    C20 0.0308(10) 0.0354(11) 0.0312(10) 0.0037(8) 0.0173(9) 0.0028(8)
loop_
    _geom_bond_atom_site_label_1
    _geom_bond_atom_site_label_2
    _geom_bond_site_symmetry_2
    _geom_bond_distance
    _geom_bond_publ_flag
    Cu1 N2 . 1.9987(14) ?
    Cu1 N2 3_666 1.9987(14) ?
    Cu1 S1 . 2.2666(4) ?
    Cu1 S1 3_666 2.2666(4) ?
    O1 C18 . 1.234(3) ?
    S1 C8 . 1.7392(17) ?
    S2 C8 . 1.7519(17) ?
    S2 C7 . 1.8092(17) ?
    N1 C8 . 1.285(2) ?
    N1 N2 . 1.4048(18) ?
    N2 C9 . 1.306(2) ?
    N3 C11 . 1.347(2) ?
    N3 C17 . 1.381(2) ?
    N3 H3N . 0.88(2) ?
    N4 C18 . 1.321(2) ?
    N4 C19 . 1.452(2) ?
    N4 C20 . 1.454(2) ?
    C1 C6 . 1.390(2) ?
    C1 C2 . 1.387(3) ?
    C1 C7 . 1.512(2) ?
    C2 C3 . 1.386(3) ?
    C2 H2 . 0.9500 ?
    C3 C4 . 1.380(3) ?
    C3 H3 . 0.9500 ?
    C4 C5 . 1.378(3) ?
    C4 H4 . 0.9500 ?
    C5 C6 . 1.386(3) ?
    C5 H5 . 0.9500 ?
    C6 H6 . 0.9500 ?
    C7 H7A . 0.9900 ?
    C7 H7B . 0.9900 ?
    C9 C10 . 1.421(2) ?
    C9 H9 . 0.9500 ?
    C10 C11 . 1.394(2) ?
    C10 C12 . 1.450(2) ?
    C11 H11 . 0.9500 ?
    C12 C17 . 1.401(2) ?
    C12 C13 . 1.397(2) ?
    C13 C14 . 1.382(2) ?
    C13 H13 . 0.9500 ?
    C14 C15 . 1.403(3) ?
    C14 H14 . 0.9500 ?
    C15 C16 . 1.374(3) ?
    C15 H15 . 0.9500 ?
    C16 C17 . 1.391(2) ?
    C16 H16 . 0.9500 ?
    C18 H18 . 0.9500 ?
    C19 H19A . 0.9800 ?
    C19 H19B . 0.9800 ?
    C19 H19C . 0.9800 ?
    C20 H20A . 0.9800 ?
    C20 H20B . 0.9800 ?
    C20 H20C . 0.9800 ?
loop_
    _geom_angle_atom_site_label_1
    _geom_angle_atom_site_label_2
    _geom_angle_atom_site_label_3
    _geom_angle_site_symmetry_1
    _geom_angle_site_symmetry_3
    _geom_angle
    _geom_angle_publ_flag
    N2 Cu1 N2 . 3_666 180.0000(10)
                                 ?
    N2 Cu1 S1 . . 84.21(4) ?
    N2 Cu1 S1 3_666 . 95.79(4) ?
    N2 Cu1 S1 . 3_666 95.79(4) ?
    N2 Cu1 S1 3_666 3_666 84.21(4) ?
    S1 Cu1 S1 . 3_666 180.0 ?
    C8 S1 Cu1 . . 95.28(6) ?
    C8 S2 C7 . . 104.55(8) ?
    C8 N1 N2 . . 112.72(13) ?
    C9 N2 N1 . . 114.11(14) ?
    C9 N2 Cu1 . . 124.77(12) ?
    N1 N2 Cu1 . . 121.10(10) ?
    C11 N3 C17 . . 109.91(15) ?
    C11 N3 H3N . . 124.5(15) ?
    C17 N3 H3N . . 125.5(15) ?
    C18 N4 C19 . . 120.47(17) ?
    C18 N4 C20 . . 121.44(17) ?
    C19 N4 C20 . . 118.02(15) ?
    C6 C1 C2 . . 118.43(17) ?
    C6 C1 C7 . . 117.81(16) ?
    C2 C1 C7 . . 123.75(16) ?
    C3 C2 C1 . . 120.16(18) ?
    C3 C2 H2 . . 119.9 ?
    C1 C2 H2 . . 119.9 ?
    C4 C3 C2 . . 120.95(18) ?
    C4 C3 H3 . . 119.5 ?
    C2 C3 H3 . . 119.5 ?
    C3 C4 C5 . . 119.34(18) ?
    C3 C4 H4 . . 120.3 ?
    C5 C4 H4 . . 120.3 ?
    C4 C5 C6 . . 119.94(18) ?
    C4 C5 H5 . . 120.0 ?
    C6 C5 H5 . . 120.0 ?
    C5 C6 C1 . . 121.17(18) ?
    C5 C6 H6 . . 119.4 ?
    C1 C6 H6 . . 119.4 ?
    C1 C7 S2 . . 118.16(12) ?
    C1 C7 H7A . . 107.8 ?
    S2 C7 H7A . . 107.8 ?
    C1 C7 H7B . . 107.8 ?
    S2 C7 H7B . . 107.8 ?
    H7A C7 H7B . . 107.1 ?
    N1 C8 S1 . . 126.61(13) ?
    N1 C8 S2 . . 120.80(13) ?
    S1 C8 S2 . . 112.60(9) ?
    N2 C9 C10 . . 130.93(16) ?
    N2 C9 H9 . . 114.5 ?
    C10 C9 H9 . . 114.5 ?
    C11 C10 C9 . . 130.77(16) ?
    C11 C10 C12 . . 105.86(15) ?
    C9 C10 C12 . . 123.36(15) ?
    N3 C11 C10 . . 109.74(15) ?
    N3 C11 H11 . . 125.1 ?
    C10 C11 H11 . . 125.1 ?
    C17 C12 C13 . . 118.93(15) ?
    C17 C12 C10 . . 106.66(15) ?
    C13 C12 C10 . . 134.40(16) ?
    C14 C13 C12 . . 118.64(16) ?
    C14 C13 H13 . . 120.7 ?
    C12 C13 H13 . . 120.7 ?
    C13 C14 C15 . . 121.20(17) ?
    C13 C14 H14 . . 119.4 ?
    C15 C14 H14 . . 119.4 ?
    C16 C15 C14 . . 121.23(17) ?
    C16 C15 H15 . . 119.4 ?
    C14 C15 H15 . . 119.4 ?
    C15 C16 C17 . . 117.19(17) ?
    C15 C16 H16 . . 121.4 ?
    C17 C16 H16 . . 121.4 ?
    N3 C17 C16 . . 129.38(16) ?
    N3 C17 C12 . . 107.84(14) ?
    C16 C17 C12 . . 122.79(16) ?
    O1 C18 N4 . . 125.0(2) ?
    O1 C18 H18 . . 117.5 ?
    N4 C18 H18 . . 117.5 ?
    N4 C19 H19A . . 109.5 ?
    N4 C19 H19B . . 109.5 ?
    H19A C19 H19B . . 109.5 ?
    N4 C19 H19C . . 109.5 ?
    H19A C19 H19C . . 109.5 ?
    H19B C19 H19C . . 109.5 ?
    N4 C20 H20A . . 109.5 ?
    N4 C20 H20B . . 109.5 ?
    H20A C20 H20B . . 109.5 ?
    N4 C20 H20C . . 109.5 ?
    H20A C20 H20C . . 109.5 ?
    H20B C20 H20C . . 109.5 ?
loop_
    _geom_torsion_atom_site_label_1
    _geom_torsion_atom_site_label_2
    _geom_torsion_atom_site_label_3
    _geom_torsion_atom_site_label_4
    _geom_torsion_site_symmetry_1
    _geom_torsion_site_symmetry_2
    _geom_torsion_site_symmetry_3
    _geom_torsion_site_symmetry_4
    _geom_torsion
    _geom_torsion_publ_flag
    N2 Cu1 S1 C8 . . . . -1.75(7) ?
    N2 Cu1 S1 C8 3_666 . . . 178.25(7) ?
    C8 N1 N2 C9 . . . . 178.63(15) ?
    C8 N1 N2 Cu1 . . . . -3.25(19) ?
    S1 Cu1 N2 C9 . . . . -179.02(14) ?
    S1 Cu1 N2 C9 3_666 . . . 0.98(14) ?
    S1 Cu1 N2 N1 . . . . 3.07(11) ?
    S1 Cu1 N2 N1 3_666 . . . -176.93(11) ?
    C6 C1 C2 C3 . . . . -1.4(3) ?
    C7 C1 C2 C3 . . . . -179.70(17) ?
    C1 C2 C3 C4 . . . . 1.2(3) ?
    C2 C3 C4 C5 . . . . -0.3(3) ?
    C3 C4 C5 C6 . . . . -0.5(3) ?
    C4 C5 C6 C1 . . . . 0.4(3) ?
    C2 C1 C6 C5 . . . . 0.6(3) ?
    C7 C1 C6 C5 . . . . 179.01(16) ?
    C6 C1 C7 S2 . . . . 166.51(13) ?
    C2 C1 C7 S2 . . . . -15.1(2) ?
    C8 S2 C7 C1 . . . . -80.69(15) ?
    N2 N1 C8 S1 . . . . 1.3(2) ?
    N2 N1 C8 S2 . . . . -179.21(11) ?
    Cu1 S1 C8 N1 . . . . 0.81(16) ?
    Cu1 S1 C8 S2 . . . . -178.73(8) ?
    C7 S2 C8 N1 . . . . 5.62(16) ?
    C7 S2 C8 S1 . . . . -174.81(9) ?
    N1 N2 C9 C10 . . . . 0.1(3) ?
    Cu1 N2 C9 C10 . . . . -177.95(14) ?
    N2 C9 C10 C11 . . . . -2.0(3) ?
    N2 C9 C10 C12 . . . . 178.22(17) ?
    C17 N3 C11 C10 . . . . 0.1(2) ?
    C9 C10 C11 N3 . . . . -179.57(17) ?
    C12 C10 C11 N3 . . . . 0.2(2) ?
    C11 C10 C12 C17 . . . . -0.39(19) ?
    C9 C10 C12 C17 . . . . 179.40(15) ?
    C11 C10 C12 C13 . . . . 178.57(19) ?
    C9 C10 C12 C13 . . . . -1.6(3) ?
    C17 C12 C13 C14 . . . . -0.4(2) ?
    C10 C12 C13 C14 . . . . -179.23(18) ?
    C12 C13 C14 C15 . . . . -0.8(3) ?
    C13 C14 C15 C16 . . . . 0.7(3) ?
    C14 C15 C16 C17 . . . . 0.6(3) ?
    C11 N3 C17 C16 . . . . 179.22(18) ?
    C11 N3 C17 C12 . . . . -0.3(2) ?
    C15 C16 C17 N3 . . . . 178.73(17) ?
    C15 C16 C17 C12 . . . . -1.8(3) ?
    C13 C12 C17 N3 . . . . -178.72(15) ?
    C10 C12 C17 N3 . . . . 0.43(18) ?
    C13 C12 C17 C16 . . . . 1.7(3) ?
    C10 C12 C17 C16 . . . . -179.15(16) ?
    C19 N4 C18 O1 . . . . -0.7(3) ?
    C20 N4 C18 O1 . . . . -177.5(2) ?
loop_
    _geom_hbond_atom_site_label_D
    _geom_hbond_atom_site_label_H
    _geom_hbond_atom_site_label_A
    _geom_hbond_site_symmetry_A
    _geom_hbond_distance_DH
    _geom_hbond_distance_HA
    _geom_hbond_distance_DA
    _geom_hbond_angle_DHA
    _geom_hbond_publ_flag
    N3 H3N O1 . 0.88(2) 1.87(2) 2.742(2) 175(2) yes
