# Supplementary material for: Bis{benzyl N′-[(1H-indol-3-yl)methyl­ene]dithio­carbazato-κ2 N′,S}copper(II) N,N-dimethyl­formamide disolvate
Source: Acta Crystallogr Sect E Struct Rep Online. 2009 Jan 8;65(Pt 2):m139. doi: 10.1107/S1600536808043808 (PMC2968278; doi:10.1107/S1600536808043808)
Supplement: Supplementary file 2 [file e-65-0m139-Isup2.hkl]

# 
# h,k,l, Fc-squared, Fo-squared, sigma(Fo-squared) and status flag 
# 
data_I
_shelx_title '  P21/c' 
_shelx_refln_list_code          4 
_shelx_F_calc_maximum      372.98 
_exptl_crystal_F_000       894.00 
_reflns_d_resolution_high  0.7697 
 
loop_ 
 _symmetry_equiv_pos_as_xyz 
 'x, y, z' 
 '-x, y+1/2, -z+1/2' 
 '-x, -y, -z' 
 'x, -y-1/2, z-1/2' 
 
_cell_length_a    10.4461 
_cell_length_b    20.0882 
_cell_length_c    10.8333 
_cell_angle_alpha  90.000 
_cell_angle_beta  118.366 
_cell_angle_gamma  90.000 
 
_shelx_F_squared_multiplier     1.000 
 
loop_ 
 _refln_index_h 
 _refln_index_k 
 _refln_index_l 
 _refln_F_squared_calc 
 _refln_F_squared_meas 
 _refln_F_squared_sigma 
 _refln_observed_status 
   1   0   0    14895.46    13342.09   1758.46 o 
   2   0   0     7330.18     7431.83    153.26 o 
   3   0   0     1001.43     1089.04     23.57 o 
   4   0   0     1302.91     1534.01     32.65 o 
   5   0   0     3726.49     3746.76     70.03 o 
   6   0   0      619.91      602.98     19.85 o 
   7   0   0     2326.14     2212.30     48.94 o 
   8   0   0      848.79      850.56     30.65 o 
   9   0   0     3361.69     3427.49     72.70 o 
  10   0   0      799.45      827.64     56.40 o 
  11   0   0      133.36      153.55     32.85 o 
   1   1   0     1406.48     1433.57     17.11 o 
   2   1   0      521.67      612.99     10.79 o 
   3   1   0    10785.61    10876.39    157.46 o 
   4   1   0     3573.66     3870.87     54.46 o 
   5   1   0       21.78       24.63      3.93 o 
   6   1   0      979.79      945.11     19.35 o 
   7   1   0        0.19        5.95      4.42 o 
   8   1   0      136.46      128.95      8.40 o 
   9   1   0        6.37       22.98      8.20 o 
  10   1   0      158.85      184.89     23.35 o 
  11   1   0      141.99      167.18     23.76 o 
   0   2   0    10735.17     9743.97    625.62 o 
   1   2   0     6083.97     6200.17     87.16 o 
   2   2   0     3760.02     3900.12     47.01 o 
   3   2   0     5870.20     5543.12    100.96 o 
   4   2   0     4547.38     4421.73     68.65 o 
   5   2   0     3682.21     3429.90     69.83 o 
   6   2   0      409.12      392.05     11.91 o 
   7   2   0        3.96        1.25      4.10 o 
   8   2   0      139.68      137.03      8.53 o 
   9   2   0      157.35      164.25     13.00 o 
  10   2   0      238.08      263.73     19.15 o 
  11   2   0      476.49      562.01     36.74 o 
   1   3   0      209.63      226.04      4.51 o 
   2   3   0     6054.91     6238.89     81.02 o 
   3   3   0     2020.43     2183.73     32.39 o 
   4   3   0      465.24      515.00     10.82 o 
   5   3   0      827.02      821.83     27.90 o 
   6   3   0      674.38      657.34     17.39 o 
   7   3   0      554.55      521.00     14.91 o 
   8   3   0       60.46       55.89      9.05 o 
   9   3   0        6.69        1.92      7.49 o 
  10   3   0       16.72       16.36      8.90 o 
  11   3   0        2.86       -1.90     14.40 o 
   0   4   0      112.69      168.34      6.10 o 
   1   4   0     8268.53     8360.81    117.87 o 
   2   4   0      611.50      614.00     13.82 o 
   3   4   0      222.80      230.38      7.11 o 
   4   4   0       19.06       27.80      4.05 o 
   5   4   0       65.16       64.34      6.08 o 
   6   4   0      514.22      501.64     15.63 o 
   7   4   0       12.45       24.25      7.48 o 
   8   4   0      120.45      103.24     10.54 o 
   9   4   0      142.42      157.93     13.27 o 
  10   4   0      124.13      119.24     13.14 o 
  11   4   0      335.72      366.09     41.65 o 
   1   5   0     1407.65     1461.57     19.72 o 
   2   5   0     1281.32     1313.81     24.42 o 
   3   5   0      435.91      488.60     10.74 o 
   4   5   0      450.92      494.89      9.88 o 
   5   5   0      124.77      123.10      8.10 o 
   6   5   0       18.63       19.02      5.01 o 
   7   5   0      385.00      362.52     18.39 o 
   8   5   0       26.57       20.93      9.37 o 
   9   5   0        1.13       -1.55      6.07 o 
  10   5   0        6.91       10.42      8.85 o 
  11   5   0        0.01        3.34      9.89 o 
   0   6   0    20716.11    21064.27    340.55 o 
   1   6   0      292.55      344.88      7.30 o 
   2   6   0     2129.48     2131.15     30.69 o 
   3   6   0      222.64      218.77      6.70 o 
   4   6   0      725.18      656.64     14.25 o 
   5   6   0      828.45      800.27     14.39 o 
   6   6   0      252.29      250.95     10.86 o 
   7   6   0      266.63      229.15     22.75 o 
   8   6   0       87.33      100.93     18.89 o 
   9   6   0      389.13      375.04     23.36 o 
  10   6   0       64.61       88.20     15.10 o 
  11   6   0       12.80       16.83     10.59 o 
   1   7   0     1918.19     2023.12     27.28 o 
   2   7   0     3853.02     4308.45     52.24 o 
   3   7   0      111.51      140.93      8.01 o 
   4   7   0      109.86      117.55      8.15 o 
   5   7   0      531.77      522.57     13.13 o 
   6   7   0      220.77      188.84     13.34 o 
   7   7   0       21.30       20.47      7.49 o 
   8   7   0      214.57      216.62     16.72 o 
   9   7   0        6.61       10.57      9.72 o 
  10   7   0      111.67      108.10     13.79 o 
  11   7   0      120.08      143.38     26.58 o 
   0   8   0      519.79      695.31     17.86 o 
   1   8   0    10748.24    11050.89    129.24 o 
   2   8   0     6235.56     6169.90     83.61 o 
   3   8   0     5078.50     4944.97     67.66 o 
   4   8   0    13146.67    13271.67    191.74 o 
   5   8   0     4054.76     3829.21     65.23 o 
   6   8   0      942.65      912.71     24.97 o 
   7   8   0      247.96      231.37     14.05 o 
   8   8   0      826.73      775.59     29.44 o 
   9   8   0        3.10        2.93      9.31 o 
  10   8   0      218.96      243.94     20.27 o 
  11   8   0      335.52      357.55     22.05 o 
   1   9   0     1045.00     1068.44     17.54 o 
   2   9   0       43.83       38.70      3.62 o 
   3   9   0     2046.86     2175.70     33.91 o 
   4   9   0      706.42      737.79     20.20 o 
   5   9   0      559.63      577.02     18.67 o 
   6   9   0     1684.15     1661.31     36.76 o 
   7   9   0     1315.55     1327.42     33.45 o 
   8   9   0        1.68        4.88      7.59 o 
   9   9   0        0.38       10.96     10.22 o 
  10   9   0      553.84      551.05     28.64 o 
  11   9   0       59.30       59.56     13.72 o 
   0  10   0     7780.08     7857.68    248.76 o 
   1  10   0    24388.26    24931.98    286.31 o 
   2  10   0      179.16      112.62      6.32 o 
   3  10   0      488.05      418.81      8.91 o 
   4  10   0     2134.93     2187.06     42.13 o 
   5  10   0     1301.66     1269.29     30.07 o 
   6  10   0     1482.58     1443.20     34.15 o 
   7  10   0      912.15      879.62     26.77 o 
   8  10   0      760.82      757.50     25.94 o 
   9  10   0      787.73      793.62     32.15 o 
  10  10   0      485.90      464.24     27.09 o 
  11  10   0      261.57      256.00     20.19 o 
   1  11   0       80.94       72.75      6.22 o 
   2  11   0     3227.09     3352.33     49.52 o 
   3  11   0     1590.36     1557.74     23.42 o 
   4  11   0       94.24       84.40     12.78 o 
   5  11   0       21.31       19.49      6.80 o 
   6  11   0        0.87        3.28      6.55 o 
   7  11   0        1.38        4.91      7.49 o 
   8  11   0      181.65      192.31     15.14 o 
   9  11   0        6.01       11.07     10.79 o 
  10  11   0       95.85      103.21     17.22 o 
   0  12   0      353.23      449.22     16.22 o 
   1  12   0      536.44      538.83     12.58 o 
   2  12   0      139.72      146.08      8.11 o 
   3  12   0     1154.18     1100.26     18.51 o 
   4  12   0     1563.77     1482.97     33.30 o 
   5  12   0     1828.76     1777.65     46.45 o 
   6  12   0      297.28      303.84     16.24 o 
   7  12   0       79.94       68.78     10.86 o 
   8  12   0       25.31       19.59      9.33 o 
   9  12   0       98.37       99.09     14.01 o 
  10  12   0       88.70       75.75     16.03 o 
   1  13   0      574.57      629.68     18.27 o 
   2  13   0      976.90     1013.52     21.28 o 
   3  13   0      684.85      745.93     17.56 o 
   4  13   0       97.04      113.52     11.94 o 
   5  13   0      204.34      184.35     12.88 o 
   6  13   0      876.40      873.45     26.80 o 
   7  13   0      526.04      515.45     21.77 o 
   8  13   0       39.03       35.23     10.21 o 
   9  13   0       48.55       49.26     12.13 o 
  10  13   0      107.47      124.54     18.39 o 
   0  14   0     1210.33     1266.70     39.05 o 
   1  14   0      343.52      354.77     12.15 o 
   2  14   0      116.43      124.39      8.08 o 
   3  14   0      202.75      200.46     12.24 o 
   4  14   0       14.92       17.32     10.06 o 
   5  14   0       70.88       88.07     10.51 o 
   6  14   0        5.23        2.24      7.15 o 
   7  14   0       58.81       78.14     12.60 o 
   8  14   0      180.35      195.22     16.52 o 
   9  14   0       95.18       92.74     14.33 o 
  10  14   0      667.86      725.90     34.80 o 
   1  15   0        3.01        3.35      4.19 o 
   2  15   0      898.57      936.41     21.33 o 
   3  15   0        0.14        4.16      6.17 o 
   4  15   0       47.21       60.33      9.26 o 
   5  15   0        0.11        0.44      6.94 o 
   6  15   0      274.44      283.90     16.86 o 
   7  15   0      530.06      497.51     25.14 o 
   8  15   0      200.70      210.59     17.12 o 
   9  15   0       24.82       34.99     12.21 o 
   0  16   0      902.78      956.16     31.89 o 
   1  16   0     1156.04     1162.56     22.55 o 
   2  16   0      172.93      170.88      9.95 o 
   3  16   0     2975.45     2965.67     59.89 o 
   4  16   0     2759.00     2782.41     55.04 o 
   5  16   0      876.89      908.56     33.83 o 
   6  16   0      140.72      163.22     14.63 o 
   7  16   0        3.48        1.62      8.74 o 
   8  16   0       38.32       35.40     11.55 o 
   9  16   0      776.92      866.54     32.73 o 
   1  17   0      383.90      344.75     12.17 o 
   2  17   0      386.90      384.76     22.31 o 
   3  17   0      963.99      897.37     26.66 o 
   4  17   0       12.73       23.16      8.69 o 
   5  17   0      112.65      106.49     12.41 o 
   6  17   0      595.98      564.75     23.75 o 
   7  17   0       64.78       64.55     12.25 o 
   8  17   0      111.07      119.94     15.48 o 
   9  17   0      252.73      248.39     24.06 o 
   0  18   0     1047.08     1072.78     36.00 o 
   1  18   0     1106.84     1089.02     22.69 o 
   2  18   0     1440.31     1463.14     35.36 o 
   3  18   0     2979.12     2915.84     65.81 o 
   4  18   0     2569.61     2473.38     52.29 o 
   5  18   0     1390.00     1316.68     35.90 o 
   6  18   0     1026.22     1015.02     32.30 o 
   7  18   0      271.53      281.06     19.41 o 
   8  18   0      499.80      538.78     26.57 o 
   1  19   0       19.47       29.35     10.82 o 
   2  19   0       69.57       81.24     10.80 o 
   3  19   0      166.11      135.05     17.72 o 
   4  19   0      543.32      514.06     22.52 o 
   5  19   0       11.36        3.51      8.51 o 
   6  19   0      216.92      220.95     17.36 o 
   7  19   0      180.10      217.43     18.50 o 
   8  19   0      109.53       94.75     15.77 o 
   0  20   0      799.43      841.17     31.64 o 
   1  20   0      469.30      474.43     19.80 o 
   2  20   0      667.97      614.62     22.66 o 
   3  20   0        3.94        2.88      8.82 o 
   4  20   0       57.19       78.42     11.84 o 
   5  20   0      157.55      145.09     15.11 o 
   6  20   0      472.20      412.41     22.60 o 
   7  20   0      579.19      532.83     26.34 o 
   1  21   0      170.50      193.45     12.98 o 
   2  21   0     1542.17     1506.88     43.86 o 
   3  21   0      258.58      257.34     16.86 o 
   4  21   0      141.82      116.26     13.68 o 
   5  21   0        3.87        4.42      9.21 o 
   6  21   0       13.02       25.14     11.44 o 
   7  21   0        0.27       -6.53     10.87 o 
   0  22   0      752.87      740.75     51.55 o 
   1  22   0      470.01      458.32     31.96 o 
   2  22   0        2.58       17.02      9.01 o 
   3  22   0      411.65      394.39     20.90 o 
   4  22   0      484.46      485.26     23.54 o 
   5  22   0      153.20      153.11     15.99 o 
   6  22   0       33.89       48.07     13.16 o 
   1  23   0       28.86       40.48     13.40 o 
   2  23   0      211.00      201.53     16.05 o 
   3  23   0      158.23      185.54     16.28 o 
   4  23   0       50.07       80.73     17.86 o 
   5  23   0       21.41        7.55     10.66 o 
   0  24   0     1230.30     1313.25     74.28 o 
   1  24   0     1013.88     1126.95     48.75 o 
   2  24   0      123.40      129.23     13.47 o 
   3  24   0       40.27       25.17     10.94 o 
   4  24   0      140.65      167.83     16.80 o 
   1  25   0       35.85       58.12     18.02 o 
   2  25   0      193.42      206.08     22.38 o 
   3  25   0       23.70       14.55     10.78 o 
   0  26   0     1029.75     1211.67     74.70 o 
   1  26   0      221.35      258.75     31.74 o 
 -12   1   1      519.06      583.37     58.90 o 
 -11   1   1     1006.00      952.91     45.15 o 
 -10   1   1     1664.99     1647.65     58.10 o 
  -9   1   1     1074.14     1034.65     24.37 o 
  -8   1   1     1806.69     1794.38     30.22 o 
  -7   1   1     3471.17     3437.77     48.01 o 
  -6   1   1     1067.49      976.04     18.06 o 
  -5   1   1     2209.05     2122.26     30.41 o 
  -4   1   1       29.32       15.66      3.06 o 
  -3   1   1     9984.67    10202.78    143.95 o 
  -2   1   1     1280.62     1296.17     21.03 o 
  -1   1   1     1306.11     1512.29     23.67 o 
   0   1   1     1519.15     1584.26     20.23 o 
   1   1   1    19898.13    20957.20    231.05 o 
   2   1   1   139112.38   134372.16   2210.75 o 
   3   1   1    13881.18    14188.34    204.69 o 
   4   1   1     4864.14     4642.54     65.19 o 
   5   1   1        6.61       23.80      5.92 o 
   6   1   1        8.18       15.31      4.68 o 
   7   1   1     2566.48     2520.39     39.11 o 
   8   1   1       84.99       95.95      9.15 o 
   9   1   1      583.92      586.64     22.08 o 
  10   1   1      212.24      201.29     24.20 o 
  11   1   1      534.40      593.34     38.89 o 
 -12   2   1       33.06       57.35     19.81 o 
 -11   2   1      151.60      138.96     38.67 o 
 -10   2   1     1001.03     1027.04     29.73 o 
  -9   2   1      428.80      440.49     19.82 o 
  -8   2   1       98.12       97.81      7.36 o 
  -7   2   1      505.40      536.88     13.47 o 
  -6   2   1        0.85        3.83      5.48 o 
  -5   2   1      150.91      173.92      7.20 o 
  -4   2   1       70.23       75.48      4.42 o 
  -3   2   1      133.49      138.38      6.74 o 
  -2   2   1    14092.53    15213.42    185.98 o 
  -1   2   1     9970.05    10345.81    159.09 o 
   0   2   1     1186.86     1261.42     15.50 o 
   1   2   1     4394.93     4647.12     49.14 o 
   2   2   1    14077.24    14640.66    184.73 o 
   3   2   1      146.96      121.28     10.44 o 
   4   2   1       81.04      102.77     11.86 o 
   5   2   1     2609.13     2548.94     53.26 o 
   6   2   1      168.95      206.40     11.21 o 
   7   2   1      314.52      330.11     13.43 o 
   8   2   1       11.74        8.39     10.40 o 
   9   2   1       18.14       42.83      9.67 o 
  10   2   1       13.16       12.22     14.40 o 
  11   2   1       50.18      106.61     22.73 o 
 -12   3   1      298.48      330.15     30.86 o 
 -11   3   1      337.74      387.87     35.20 o 
 -10   3   1       26.69       57.00     10.47 o 
  -9   3   1      392.12      400.40     19.14 o 
  -8   3   1       47.57       60.37      7.19 o 
  -7   3   1      291.00      282.37     15.58 o 
  -6   3   1       98.80      122.88      7.29 o 
  -5   3   1      880.54      989.66     18.38 o 
  -4   3   1     5621.05     5880.89     71.21 o 
  -3   3   1      981.30      979.09     14.35 o 
  -2   3   1       37.64       16.63      1.54 o 
  -1   3   1     6344.49     6599.27     81.08 o 
   0   3   1       80.48       91.90      3.02 o 
   1   3   1      125.01      131.50      2.79 o 
   2   3   1     1060.48     1092.59     17.31 o 
   3   3   1      125.32      121.00     17.34 o 
   4   3   1     1320.30     1260.96     31.71 o 
   5   3   1     2701.31     2571.46     46.28 o 
   6   3   1     3789.20     3630.19     72.91 o 
   7   3   1        4.71        3.34      5.54 o 
   8   3   1      702.98      713.20     23.41 o 
   9   3   1      142.82      143.83     13.36 o 
  10   3   1        1.89      -10.53      7.82 o 
  11   3   1       52.34       87.81     37.35 o 
 -12   4   1       12.35        0.01     14.98 o 
 -11   4   1       12.99        4.74     10.39 o 
 -10   4   1       16.88       24.47      9.11 o 
  -9   4   1      125.71      130.43     12.13 o 
  -8   4   1       17.67        8.07      6.56 o 
  -7   4   1        7.45       -0.85      3.17 o 
  -6   4   1      126.52      123.66      6.10 o 
  -5   4   1     1432.55     1386.88     21.53 o 
  -4   4   1     1524.15     1598.39     20.56 o 
  -3   4   1       48.71       53.82      5.92 o 
  -2   4   1      994.14      960.30     11.51 o 
  -1   4   1      618.66      663.36      9.18 o 
   0   4   1    31014.69    31459.49    473.38 o 
   1   4   1     6608.87     7067.16     74.27 o 
   2   4   1      232.52      214.12      5.61 o 
   3   4   1        1.50        0.46      2.93 o 
   4   4   1     1742.96     1754.34     29.42 o 
   5   4   1      339.19      363.33     13.24 o 
   6   4   1      284.54      290.82     13.92 o 
   7   4   1      390.86      385.61     15.63 o 
   8   4   1       37.23       28.65      7.50 o 
   9   4   1      150.34      163.59     13.96 o 
  10   4   1        1.12        8.34      9.24 o 
  11   4   1       59.88       60.73     19.30 o 
 -12   5   1       31.42       32.40     27.51 o 
 -11   5   1       57.08       82.60     13.06 o 
 -10   5   1        3.98        6.41      8.00 o 
  -9   5   1      679.24      640.88     26.59 o 
  -8   5   1      275.85      244.14     38.92 o 
  -7   5   1      873.97      852.25     21.28 o 
  -6   5   1      191.49      174.79      8.00 o 
  -5   5   1        8.41       18.42      2.92 o 
  -4   5   1      224.70      264.45      8.09 o 
  -3   5   1      253.87      274.02      7.46 o 
  -2   5   1      214.41      191.16      4.00 o 
  -1   5   1     9571.24    10304.23    131.34 o 
   0   5   1      642.48      674.18     11.06 o 
   1   5   1     5586.61     5683.87     73.44 o 
   2   5   1     4612.63     4400.62     66.89 o 
   3   5   1     2018.72     2068.94     32.20 o 
   4   5   1        9.71        7.62      3.75 o 
   5   5   1      541.06      537.61     14.58 o 
   6   5   1      270.17      265.11     12.55 o 
   7   5   1      683.15      681.68     25.64 o 
   8   5   1      325.41      321.26     19.35 o 
   9   5   1      362.43      382.23     36.29 o 
  10   5   1      319.47      372.38     20.55 o 
  11   5   1       28.54       46.15     19.10 o 
 -12   6   1       29.41       30.25     18.32 o 
 -11   6   1        5.42        9.61      9.77 o 
 -10   6   1       64.70       26.74     12.64 o 
  -9   6   1        0.29       -3.71      8.70 o 
  -8   6   1      207.26      182.24     25.71 o 
  -7   6   1        1.69        0.52      5.79 o 
  -6   6   1      638.26      604.92     19.53 o 
  -5   6   1      465.14      451.86     11.58 o 
  -4   6   1     2648.38     2829.92     40.88 o 
  -3   6   1        2.59        9.27      2.21 o 
  -2   6   1       23.06       30.81      2.21 o 
  -1   6   1     5122.37     5311.13     58.41 o 
   0   6   1       10.67       12.20      2.25 o 
   1   6   1      789.04      781.83     16.41 o 
   2   6   1     1246.98     1268.37     24.44 o 
   3   6   1     1315.23     1247.06     25.52 o 
   4   6   1      470.03      517.10     13.17 o 
   5   6   1       46.82       67.64      5.19 o 
   6   6   1     1348.22     1303.96     29.52 o 
   7   6   1      937.50      948.82     34.97 o 
   8   6   1      145.91      166.94     15.55 o 
   9   6   1      312.40      335.57     18.77 o 
  10   6   1        0.38       -7.13      7.15 o 
  11   6   1       33.43       33.75     12.39 o 
 -11   7   1      801.19      821.22     34.96 o 
 -10   7   1      729.16      674.58     25.48 o 
  -9   7   1        3.63       11.94      9.92 o 
  -8   7   1       20.82       18.94      8.92 o 
  -7   7   1       15.67       15.96      7.02 o 
  -6   7   1      601.81      573.61     14.17 o 
  -5   7   1     2433.38     2360.89     36.48 o 
  -4   7   1     1314.37     1200.26     20.87 o 
  -3   7   1    11414.18    11279.64    128.35 o 
  -2   7   1     7755.73     7963.61     85.11 o 
  -1   7   1     4531.57     4593.23     51.56 o 
   0   7   1     2479.59     2586.01     48.42 o 
   1   7   1      301.86      267.40      9.38 o 
   2   7   1       92.80       68.13      5.99 o 
   3   7   1     2318.61     2285.71     40.65 o 
   4   7   1     3453.63     3286.80     49.35 o 
   5   7   1     5278.77     5152.55     74.07 o 
   6   7   1     3584.77     3521.82     62.92 o 
   7   7   1     1424.95     1393.37     39.55 o 
   8   7   1       30.67       31.10     10.30 o 
   9   7   1       24.51       33.35     11.67 o 
  10   7   1        8.34        8.75      9.82 o 
  11   7   1       90.85       86.20     17.40 o 
 -11   8   1      151.05      144.91     15.55 o 
 -10   8   1       26.41       22.78     17.56 o 
  -9   8   1      453.14      476.46     24.13 o 
  -8   8   1      562.45      581.67     21.57 o 
  -7   8   1       98.96      101.71     10.29 o 
  -6   8   1      148.81      136.99     10.42 o 
  -5   8   1     1378.98     1394.45     31.87 o 
  -4   8   1     2179.78     2376.60     35.95 o 
  -3   8   1        5.24       14.48      2.86 o 
  -2   8   1      453.08      462.76      7.88 o 
  -1   8   1    10264.02    11247.98    131.46 o 
   0   8   1      869.03      962.46     15.80 o 
   1   8   1       72.10       74.80      8.66 o 
   2   8   1      407.56      387.92     12.47 o 
   3   8   1     2144.61     2116.22     38.90 o 
   4   8   1      838.42      795.00     17.40 o 
   5   8   1      479.52      490.31     13.85 o 
   6   8   1      339.63      383.56     17.72 o 
   7   8   1      123.11      133.58     21.11 o 
   8   8   1      147.54      177.44     16.70 o 
   9   8   1      248.62      214.97     19.15 o 
  10   8   1       24.85       32.39     11.10 o 
 -11   9   1      433.59      398.11     22.41 o 
 -10   9   1     1078.62     1010.08     36.81 o 
  -9   9   1     1868.64     1730.07     48.78 o 
  -8   9   1     1603.88     1551.13     37.93 o 
  -7   9   1     1126.89     1149.21     35.07 o 
  -6   9   1     2667.50     2618.99     50.05 o 
  -5   9   1      314.42      266.34      9.03 o 
  -4   9   1     2947.83     2945.78     43.48 o 
  -3   9   1     3935.72     3858.82     50.34 o 
  -2   9   1     7895.17     8030.73     81.60 o 
  -1   9   1     8207.82     8215.01     97.70 o 
   0   9   1     6864.83     6782.28    126.37 o 
   1   9   1    15660.96    15662.22    221.01 o 
   2   9   1     6713.65     6722.44    101.32 o 
   3   9   1    11157.73    11302.51    164.83 o 
   4   9   1      302.46      270.00      9.87 o 
   5   9   1      535.93      517.46     18.20 o 
   6   9   1     2787.06     2802.98     54.02 o 
   7   9   1      366.87      336.51     17.17 o 
   8   9   1     1919.70     1936.84     52.24 o 
   9   9   1      221.47      249.11     20.20 o 
  10   9   1      365.50      350.56     24.59 o 
 -11  10   1       39.45       18.18     13.19 o 
 -10  10   1       31.61       43.62     15.49 o 
  -9  10   1        0.15       14.01      9.03 o 
  -8  10   1        0.35       -2.51      7.41 o 
  -7  10   1       26.11       40.04      8.56 o 
  -6  10   1        9.60       11.94      6.68 o 
  -5  10   1      534.41      548.96     18.20 o 
  -4  10   1     1169.10     1290.91     20.05 o 
  -3  10   1       64.12       73.55      6.08 o 
  -2  10   1       34.19       36.88      3.11 o 
  -1  10   1      468.16      426.00      9.57 o 
   0  10   1        0.66       -3.56      2.70 o 
   1  10   1        0.00        0.49      3.08 o 
   2  10   1        5.26        0.76      4.44 o 
   3  10   1      871.98      871.69     22.94 o 
   4  10   1      694.02      730.62     20.95 o 
   5  10   1       15.42       13.25      6.48 o 
   6  10   1       31.94       36.29      8.41 o 
   7  10   1       13.77       11.75      8.00 o 
   8  10   1       30.88       30.60     11.54 o 
   9  10   1      460.16      415.18     25.09 o 
  10  10   1       12.50        8.91     11.94 o 
 -11  11   1      394.85      404.99     30.79 o 
 -10  11   1      114.23      125.26     16.96 o 
  -9  11   1      248.79      241.57     17.13 o 
  -8  11   1      433.43      454.41     20.67 o 
  -7  11   1      578.93      558.84     21.25 o 
  -6  11   1      529.73      494.83     18.94 o 
  -5  11   1      687.37      692.79     21.17 o 
  -4  11   1      745.24      732.67     16.09 o 
  -3  11   1     1778.89     1807.60     26.42 o 
  -2  11   1     8166.33     8187.64     90.84 o 
  -1  11   1       39.83      102.33      6.36 o 
   0  11   1      466.93      389.28      9.50 o 
   1  11   1     3103.81     3192.08     47.21 o 
   2  11   1     1479.44     1512.35     26.72 o 
   3  11   1     3590.19     3690.57     62.83 o 
   4  11   1      508.16      462.75     16.92 o 
   5  11   1      226.45      216.78     17.98 o 
   6  11   1      567.48      564.35     21.96 o 
   7  11   1     1438.53     1399.44     36.03 o 
   8  11   1      344.97      333.09     19.14 o 
   9  11   1      124.16      104.46     16.09 o 
  10  11   1      177.51      201.84     21.28 o 
 -11  12   1        0.13        8.25     12.75 o 
 -10  12   1       77.09       87.72     15.95 o 
  -9  12   1      292.53      276.81     18.32 o 
  -8  12   1      164.93      170.66     14.75 o 
  -7  12   1       74.10       74.87     10.62 o 
  -6  12   1       24.72       19.97      7.52 o 
  -5  12   1      358.82      380.19     16.72 o 
  -4  12   1        4.52        6.31      5.56 o 
  -3  12   1      850.06      876.67     16.05 o 
  -2  12   1      167.28      151.20      6.00 o 
  -1  12   1      322.17      304.64      8.72 o 
   0  12   1      804.07      857.72     15.43 o 
   1  12   1     1471.60     1633.75     28.52 o 
   2  12   1       75.22       79.53      6.35 o 
   3  12   1       21.16       14.90      4.32 o 
   4  12   1      152.06      148.62     11.05 o 
   5  12   1      149.70      139.80     11.77 o 
   6  12   1      139.50      142.99     12.45 o 
   7  12   1        9.08        3.68      7.75 o 
   8  12   1      484.48      472.51     22.41 o 
   9  12   1        0.10       -1.26     10.72 o 
  10  12   1      177.07      202.11     28.59 o 
 -10  13   1      161.40      154.55     16.48 o 
  -9  13   1      350.93      320.46     28.82 o 
  -8  13   1      601.77      606.05     24.15 o 
  -7  13   1       10.62       -1.58      7.06 o 
  -6  13   1      110.75      114.27     11.38 o 
  -5  13   1      129.15      135.39     11.38 o 
  -4  13   1       11.34        3.82      5.74 o 
  -3  13   1     1689.56     1760.50     27.04 o 
  -2  13   1       21.23       21.54      3.61 o 
  -1  13   1      414.74      429.18     10.72 o 
   0  13   1      222.99      226.70      8.68 o 
   1  13   1      227.37      242.99      9.93 o 
   2  13   1       85.57       95.47      7.04 o 
   3  13   1       82.95       81.29     10.34 o 
   4  13   1      131.14      108.47     10.34 o 
   5  13   1      464.76      459.89     18.79 o 
   6  13   1      278.46      340.57     17.91 o 
   7  13   1      326.77      299.04     17.76 o 
   8  13   1        2.62       13.01      9.73 o 
   9  13   1      216.20      225.81     31.90 o 
 -10  14   1       68.82       83.92     14.44 o 
  -9  14   1       27.31       51.07     11.87 o 
  -8  14   1       20.07       21.10      9.82 o 
  -7  14   1      169.42      149.34     13.76 o 
  -6  14   1       53.77       49.98      9.62 o 
  -5  14   1        9.43       13.91      6.96 o 
  -4  14   1      397.67      410.96     20.00 o 
  -3  14   1        0.91        0.72      3.62 o 
  -2  14   1       34.39       35.04      4.32 o 
  -1  14   1     1546.36     1574.49     26.23 o 
   0  14   1       68.88       75.15      6.24 o 
   1  14   1       12.26       15.94      4.79 o 
   2  14   1      232.48      239.60     10.58 o 
   3  14   1      971.39      982.27     32.65 o 
   4  14   1      104.52      123.51     11.24 o 
   5  14   1      400.11      392.69     18.37 o 
   6  14   1        0.24       -2.38      7.14 o 
   7  14   1      245.96      231.56     16.59 o 
   8  14   1       75.39      100.83     13.98 o 
   9  14   1       38.88       22.94     11.56 o 
 -10  15   1      123.83      126.82     17.90 o 
  -9  15   1      206.84      220.65     18.51 o 
  -8  15   1     1362.93     1383.09     38.77 o 
  -7  15   1     1018.82     1014.77     31.10 o 
  -6  15   1      286.90      299.25     17.29 o 
  -5  15   1      251.67      242.62     14.92 o 
  -4  15   1      197.28      173.41     12.48 o 
  -3  15   1       40.00       72.48     13.36 o 
  -2  15   1      135.58      153.81      6.96 o 
  -1  15   1     1539.00     1451.76     26.83 o 
   0  15   1      773.85      732.56     16.75 o 
   1  15   1     2018.09     1906.32     33.94 o 
   2  15   1     2333.92     2387.13     40.38 o 
   3  15   1      397.92      400.35     17.05 o 
   4  15   1       93.24       97.71     10.76 o 
   5  15   1       24.05        9.80      8.01 o 
   6  15   1       94.12      105.71     12.53 o 
   7  15   1      152.57      165.95     15.40 o 
   8  15   1      380.08      419.90     25.36 o 
   9  15   1       40.75       70.04     14.31 o 
  -9  16   1      161.78      165.93     17.24 o 
  -8  16   1       25.60       31.43     11.05 o 
  -7  16   1      395.02      401.48     20.96 o 
  -6  16   1      100.39      110.72     13.19 o 
  -5  16   1     1430.09     1413.27     35.90 o 
  -4  16   1      657.82      694.61     23.31 o 
  -3  16   1      165.42      168.36     12.44 o 
  -2  16   1      715.51      699.95     21.79 o 
  -1  16   1     2875.55     2813.75     42.01 o 
   0  16   1     1286.76     1301.36     26.58 o 
   1  16   1      451.69      431.67     14.55 o 
   2  16   1       45.87       56.04      8.63 o 
   3  16   1     1062.23     1043.86     28.47 o 
   4  16   1      473.23      470.35     19.73 o 
   5  16   1       31.65       36.12      9.48 o 
   6  16   1      141.68      167.92     14.96 o 
   7  16   1      298.67      318.96     19.78 o 
   8  16   1      876.50      926.47     35.15 o 
  -9  17   1      134.55      166.85     17.74 o 
  -8  17   1        5.76        5.27      9.93 o 
  -7  17   1      829.74      768.97     28.10 o 
  -6  17   1      758.94      756.59     46.90 o 
  -5  17   1      663.23      689.27     24.55 o 
  -4  17   1     1830.95     1771.35     60.37 o 
  -3  17   1     1901.73     1914.85     41.93 o 
  -2  17   1    10055.63     9947.85    149.26 o 
  -1  17   1     2658.75     2599.67     70.84 o 
   0  17   1      849.49      866.00     19.67 o 
   1  17   1      488.59      461.82     15.36 o 
   2  17   1      105.48      104.82     10.77 o 
   3  17   1      961.40      960.33     27.77 o 
   4  17   1     1579.51     1624.72     39.23 o 
   5  17   1     2762.77     2848.41     58.69 o 
   6  17   1     2667.54     2676.09     57.79 o 
   7  17   1     1073.79     1063.03     34.07 o 
   8  17   1       42.78       55.41     13.19 o 
  -9  18   1      121.97      109.26     15.97 o 
  -8  18   1      632.32      565.65     26.63 o 
  -7  18   1       84.92       60.49     12.36 o 
  -6  18   1      561.60      535.26     26.84 o 
  -5  18   1      835.82      752.51     26.51 o 
  -4  18   1        1.03       -8.73      6.85 o 
  -3  18   1        1.92       -8.26      6.98 o 
  -2  18   1      292.05      325.47     18.90 o 
  -1  18   1       13.53       17.73      5.60 o 
   0  18   1      221.08      180.03     10.52 o 
   1  18   1       59.53       65.73      8.70 o 
   2  18   1      151.47      166.73     12.83 o 
   3  18   1      118.05       99.88     11.42 o 
   4  18   1       19.75       12.87      8.84 o 
   5  18   1      796.13      762.00     27.47 o 
   6  18   1      454.40      460.18     22.82 o 
   7  18   1        1.42       -1.03      9.64 o 
   8  18   1       15.90       30.69     12.44 o 
  -8  19   1      405.55      422.72     24.22 o 
  -7  19   1      676.01      618.16     26.88 o 
  -6  19   1      589.95      652.40     26.10 o 
  -5  19   1     1075.75     1031.73     31.86 o 
  -4  19   1     1276.45     1150.41     32.65 o 
  -3  19   1      711.65      755.37     33.01 o 
  -2  19   1      314.21      309.91     24.12 o 
  -1  19   1     1433.00     1522.62     31.34 o 
   0  19   1     1483.03     1536.98     29.00 o 
   1  19   1     1789.33     1840.61     40.89 o 
   2  19   1     2082.46     2152.44     58.87 o 
   3  19   1      772.43      730.10     24.99 o 
   4  19   1      271.97      273.83     28.58 o 
   5  19   1      280.02      247.25     17.48 o 
   6  19   1      162.94      147.75     15.79 o 
   7  19   1      197.72      193.64     17.85 o 
  -8  20   1       37.16       33.92     12.75 o 
  -7  20   1       60.15       78.36     14.12 o 
  -6  20   1        6.37      -13.50      9.00 o 
  -5  20   1        1.27       10.50      9.38 o 
  -4  20   1        0.00       -4.64      9.20 o 
  -3  20   1       34.26        7.19      8.35 o 
  -2  20   1     1128.53     1077.54     30.61 o 
  -1  20   1      362.80      365.58     20.15 o 
   0  20   1      579.42      587.52     17.42 o 
   1  20   1       33.95       48.52      9.42 o 
   2  20   1      280.18      288.30     16.65 o 
   3  20   1      492.80      486.61     21.24 o 
   4  20   1      956.14      931.69     30.15 o 
   5  20   1      146.12      150.83     15.44 o 
   6  20   1      221.09      229.46     18.60 o 
   7  20   1        0.22       -4.72     10.16 o 
  -7  21   1        3.09        0.33     10.73 o 
  -6  21   1      166.11      175.95     17.09 o 
  -5  21   1       78.62       65.35     12.23 o 
  -4  21   1      158.95      154.55     14.86 o 
  -3  21   1      513.86      481.17     21.79 o 
  -2  21   1      134.73      166.56     22.00 o 
  -1  21   1       52.81       44.01      8.96 o 
   0  21   1       25.25       19.54      7.48 o 
   1  21   1      123.14      126.54     12.52 o 
   2  21   1      149.55      151.96     14.06 o 
   3  21   1        9.89       -1.56      9.85 o 
   4  21   1      139.37      179.73     16.17 o 
   5  21   1      377.75      367.32     21.46 o 
   6  21   1      239.81      256.35     19.63 o 
  -6  22   1       24.49       40.49     12.38 o 
  -5  22   1       40.89       38.43     11.36 o 
  -4  22   1        5.79        6.64      9.86 o 
  -3  22   1       40.72       44.42     10.95 o 
  -2  22   1       15.02       22.88      9.55 o 
  -1  22   1       16.13        3.64      7.58 o 
   0  22   1      122.33      111.48     18.49 o 
   1  22   1       19.40       16.74      9.05 o 
   2  22   1      113.73      120.56     13.35 o 
   3  22   1       11.23        2.21      9.82 o 
   4  22   1       44.04       40.77     11.62 o 
   5  22   1       15.23        8.92     10.19 o 
  -6  23   1       11.87        5.12     11.16 o 
  -5  23   1        5.04       -4.19      9.69 o 
  -4  23   1       19.14       22.55     11.24 o 
  -3  23   1       11.18       12.78      9.90 o 
  -2  23   1       97.53       72.98     10.94 o 
  -1  23   1       18.98       33.44     14.94 o 
   0  23   1        8.19       14.36     13.23 o 
   1  23   1        5.48        3.76      7.84 o 
   2  23   1        1.93       -5.81      8.77 o 
   3  23   1       13.85       11.18      9.98 o 
   4  23   1       92.06       84.58     13.88 o 
   5  23   1        6.94        7.91     11.09 o 
  -5  24   1       22.21       -0.07     10.50 o 
  -4  24   1       27.03        3.43     10.19 o 
  -3  24   1       23.33       13.66     10.35 o 
  -2  24   1      101.75       74.74     11.24 o 
  -1  24   1       54.87       79.12     35.55 o 
   0  24   1       10.16        3.47     13.91 o 
   1  24   1       11.21       -0.16     11.43 o 
   2  24   1      134.40      143.16     15.22 o 
   3  24   1      169.62      171.06     16.61 o 
   4  24   1       46.68       32.13     12.12 o 
  -3  25   1       31.32       16.73     10.96 o 
  -2  25   1        4.19       14.63     13.44 o 
  -1  25   1      351.05      392.52     31.21 o 
   0  25   1      595.82      598.67     37.39 o 
   1  25   1      925.56      999.84     46.82 o 
   2  25   1     1929.41     2178.62     74.01 o 
  -1  26   1      371.89      465.30     34.49 o 
   0  26   1      141.69      138.10     29.45 o 
 -12   0   2        3.71      -23.42     18.99 o 
 -11   0   2      109.62      125.70     29.38 o 
 -10   0   2      284.56      271.91     33.54 o 
  -9   0   2     4667.01     4435.44     87.00 o 
  -8   0   2     8362.40     8138.50    144.51 o 
  -7   0   2     7552.41     7223.54    127.73 o 
  -6   0   2     4748.98     4328.69     79.39 o 
  -5   0   2     8576.12     8536.05    144.46 o 
  -4   0   2     2048.21     1949.51     37.59 o 
  -3   0   2      501.25      516.22     18.29 o 
  -2   0   2      587.79      578.81     14.18 o 
  -1   0   2    21325.13    21994.43    264.61 o 
   0   0   2     1440.51     1357.35     81.84 o 
   1   0   2    16232.83    15375.56    728.48 o 
   2   0   2     1370.11     1276.50     36.52 o 
   3   0   2     9628.92     8929.02    275.79 o 
   4   0   2    41784.38    41473.87    825.21 o 
   5   0   2    10930.94    10798.33    228.98 o 
   6   0   2      851.50      791.41     36.03 o 
   7   0   2      592.76      536.79     35.69 o 
   8   0   2       19.03       23.84     11.99 o 
   9   0   2      385.35      289.51     36.73 o 
  10   0   2      420.33      548.11     50.86 o 
 -12   1   2       14.15       16.26     16.16 o 
 -11   1   2       79.79       87.82     19.35 o 
 -10   1   2      104.03      115.47     11.44 o 
  -9   1   2      670.45      664.44     16.80 o 
  -8   1   2      355.35      376.45     11.99 o 
  -7   1   2      753.21      792.38     16.54 o 
  -6   1   2      320.46      340.83      9.63 o 
  -5   1   2      206.43      164.76      6.28 o 
  -4   1   2     2520.30     2704.84     32.44 o 
  -3   1   2      854.38      904.64     24.68 o 
  -2   1   2      538.53      545.46      8.44 o 
  -1   1   2     1584.87     1632.22     19.81 o 
   0   1   2    11143.29    11793.02    156.95 o 
   1   1   2    15849.98    16399.20    198.23 o 
   2   1   2       60.65       64.34      3.60 o 
   3   1   2     2411.07     2344.36     40.64 o 
   4   1   2    10408.81    10157.02    176.63 o 
   5   1   2      971.86      943.21     21.10 o 
   6   1   2      460.07      447.30     15.07 o 
   7   1   2      706.52      705.16     22.89 o 
   8   1   2       46.84       46.89      9.47 o 
   9   1   2        1.89       -9.29      9.52 o 
  10   1   2       45.85       38.37     17.23 o 
 -12   2   2      389.70      427.81     33.09 o 
 -11   2   2      709.27      753.41     69.29 o 
 -10   2   2     1900.60     1877.54     41.98 o 
  -9   2   2     1150.82     1123.65     29.20 o 
  -8   2   2      790.98      788.35     17.44 o 
  -7   2   2      299.10      286.43      9.97 o 
  -6   2   2     1153.53     1214.86     20.45 o 
  -5   2   2     2910.41     2726.45     36.54 o 
  -4   2   2      476.87      437.35      8.74 o 
  -3   2   2     2260.90     2318.40     70.39 o 
  -2   2   2     3831.53     3999.50     64.73 o 
  -1   2   2     4346.83     4436.42     54.72 o 
   0   2   2     1654.19     1664.22     19.00 o 
   1   2   2     1067.69     1046.21     14.50 o 
   2   2   2      404.53      467.43      8.98 o 
   3   2   2     3730.85     3805.54     61.39 o 
   4   2   2    10742.83    10470.28    156.52 o 
   5   2   2     1438.95     1416.47     35.59 o 
   6   2   2     4168.47     3927.88     68.22 o 
   7   2   2      618.82      622.72     18.83 o 
   8   2   2      558.81      534.76     24.79 o 
   9   2   2      259.32      233.79     19.15 o 
  10   2   2        3.93        5.58     14.87 o 
 -12   3   2       98.70      105.14     21.50 o 
 -11   3   2        2.32        3.38     13.92 o 
 -10   3   2       33.03       41.79      9.26 o 
  -9   3   2        2.28       -4.22      6.35 o 
  -8   3   2       99.71      105.09      7.04 o 
  -7   3   2      138.01      140.50      7.04 o 
  -6   3   2      204.40      196.71      7.97 o 
  -5   3   2      443.92      515.34     13.28 o 
  -4   3   2      129.08      119.70      7.70 o 
  -3   3   2     1127.48     1163.25     18.23 o 
  -2   3   2      256.55      243.76      7.78 o 
  -1   3   2       49.74       62.37      4.13 o 
   0   3   2       45.14       76.95      2.73 o 
   1   3   2       32.67       42.95      2.98 o 
   2   3   2     3738.47     3779.67     42.25 o 
   3   3   2      247.37      247.19      8.18 o 
   4   3   2     1953.35     1965.87     37.32 o 
   5   3   2      124.09      124.18      9.24 o 
   6   3   2        3.64        7.17      6.23 o 
   7   3   2      921.95      880.31     25.51 o 
   8   3   2      383.17      418.90     20.36 o 
   9   3   2      425.61      423.46     24.30 o 
  10   3   2        0.14       -6.89     14.20 o 
 -12   4   2      132.59      130.64     23.03 o 
 -11   4   2        2.44        3.59      8.52 o 
 -10   4   2      151.16      153.76     13.12 o 
  -9   4   2       35.43       28.07      8.30 o 
  -8   4   2       11.06        1.08      4.68 o 
  -7   4   2      690.29      673.29     17.96 o 
  -6   4   2      386.94      399.12      8.99 o 
  -5   4   2     1484.04     1437.25     21.62 o 
  -4   4   2       39.45       40.74      3.93 o 
  -3   4   2     3075.77     3312.78     44.20 o 
  -2   4   2      684.95      670.90     14.83 o 
  -1   4   2     1904.02     2137.47     48.88 o 
   0   4   2      187.16      154.38      4.18 o 
   1   4   2      687.59      777.36     11.07 o 
   2   4   2       71.16       69.03      3.35 o 
   3   4   2     2131.66     2170.97     30.99 o 
   4   4   2     1200.53     1107.40     20.78 o 
   5   4   2      124.43      129.84      7.44 o 
   6   4   2       51.68       55.24      8.13 o 
   7   4   2       75.55       64.57     11.39 o 
   8   4   2      242.58      247.40     18.70 o 
   9   4   2      248.83      250.08     17.19 o 
  10   4   2      327.54      355.24     24.40 o 
 -12   5   2       76.88       65.64     19.25 o 
 -11   5   2      212.12      205.13     15.77 o 
 -10   5   2        0.13        0.96      7.62 o 
  -9   5   2       39.37       12.41      6.40 o 
  -8   5   2       85.42       97.91      8.65 o 
  -7   5   2      706.98      732.46     13.64 o 
  -6   5   2       67.88       81.78      6.87 o 
  -5   5   2      575.11      630.28     11.96 o 
  -4   5   2       90.90      108.47      7.51 o 
  -3   5   2      672.74      700.99     12.07 o 
  -2   5   2     2315.78     2519.45     34.34 o 
  -1   5   2      538.68      593.35     10.93 o 
   0   5   2      418.43      469.79      9.81 o 
   1   5   2      148.91      148.68      4.77 o 
   2   5   2      275.53      269.47      5.97 o 
   3   5   2      491.44      479.48     11.91 o 
   4   5   2       48.87       54.41      4.46 o 
   5   5   2      193.39      185.20      8.37 o 
   6   5   2     1111.76     1126.85     27.98 o 
   7   5   2      327.55      305.01     18.55 o 
   8   5   2      632.18      609.06     26.72 o 
   9   5   2        5.36        9.92      7.77 o 
  10   5   2        0.40       11.21     12.66 o 
 -12   6   2      199.35      188.81     26.34 o 
 -11   6   2      295.25      310.71     28.74 o 
 -10   6   2      400.10      429.95     25.40 o 
  -9   6   2     1028.81      960.98     32.50 o 
  -8   6   2      133.42      138.33     11.52 o 
  -7   6   2      556.45      576.74     15.48 o 
  -6   6   2      238.21      275.02     13.62 o 
  -5   6   2      523.20      526.21     12.84 o 
  -4   6   2     1366.01     1316.80     22.01 o 
  -3   6   2      292.47      251.74      5.96 o 
  -2   6   2       23.66       13.67      2.47 o 
  -1   6   2     6115.35     6358.61     99.40 o 
   0   6   2      220.12      179.94      6.24 o 
   1   6   2       10.03       15.90      2.65 o 
   2   6   2     1717.33     1748.94     26.41 o 
   3   6   2      121.28       96.56      4.86 o 
   4   6   2      773.33      764.72     14.68 o 
   5   6   2     2205.96     2206.83     42.69 o 
   6   6   2       50.86       32.80      8.57 o 
   7   6   2      657.30      620.12     25.57 o 
   8   6   2      387.45      400.46     22.70 o 
   9   6   2      196.71      233.18     17.32 o 
  10   6   2       67.14       47.51     17.26 o 
 -12   7   2      186.45      186.79     17.44 o 
 -11   7   2      633.90      581.20     29.19 o 
 -10   7   2      141.45      130.37     13.39 o 
  -9   7   2        1.28        1.19      8.32 o 
  -8   7   2       95.66      135.13     12.22 o 
  -7   7   2       80.61       87.59      7.13 o 
  -6   7   2     1575.13     1670.02     29.07 o 
  -5   7   2        1.50       -1.96      3.06 o 
  -4   7   2      836.69      906.84     17.37 o 
  -3   7   2      183.75      208.32      6.66 o 
  -2   7   2     1167.42     1287.06     18.96 o 
  -1   7   2      180.62      209.71      6.28 o 
   0   7   2      746.87      755.84     16.48 o 
   1   7   2      484.49      443.78     11.20 o 
   2   7   2       69.70       96.24      4.58 o 
   3   7   2       85.06       80.14      8.22 o 
   4   7   2        2.59       -0.71      3.93 o 
   5   7   2       55.87       51.05      6.42 o 
   6   7   2       62.25       76.41     11.76 o 
   7   7   2     1670.09     1631.51     45.00 o 
   8   7   2      309.09      309.64     20.51 o 
   9   7   2      133.50      151.91     17.42 o 
  10   7   2       43.47       52.09     12.87 o 
 -12   8   2     1165.53     1207.20     44.45 o 
 -11   8   2     1334.23     1403.06     39.39 o 
 -10   8   2     1744.27     1652.85     49.70 o 
  -9   8   2     1180.15     1181.08     32.82 o 
  -8   8   2     1366.12     1312.24     33.23 o 
  -7   8   2     1047.07      997.86     26.77 o 
  -6   8   2      945.66      858.18     18.63 o 
  -5   8   2      348.13      255.66      9.21 o 
  -4   8   2     2542.87     2361.85     32.21 o 
  -3   8   2     7396.21     7199.53     79.00 o 
  -2   8   2     3402.32     3282.51     50.54 o 
  -1   8   2    13498.69    13253.28    166.49 o 
   0   8   2    10019.68    10440.14    157.88 o 
   1   8   2     3006.14     2961.78     38.23 o 
   2   8   2     3096.49     3085.66     43.78 o 
   3   8   2     2992.78     3038.19     52.36 o 
   4   8   2     1916.22     1841.30     32.35 o 
   5   8   2     1931.07     1813.64     33.19 o 
   6   8   2     2058.49     2007.73     43.04 o 
   7   8   2     1524.32     1455.88     42.47 o 
   8   8   2      983.01      970.03     35.21 o 
   9   8   2      467.71      496.98     26.73 o 
  10   8   2        9.36        4.75     10.69 o 
 -11   9   2       36.93       19.86     10.30 o 
 -10   9   2       33.31       19.77     11.36 o 
  -9   9   2      971.70      928.30     28.93 o 
  -8   9   2       14.18       20.27     10.46 o 
  -7   9   2      147.27      159.44     12.12 o 
  -6   9   2       86.50      109.72      7.05 o 
  -5   9   2      155.72      146.84      8.20 o 
  -4   9   2      290.05      259.79     10.41 o 
  -3   9   2     2200.23     2468.52     30.80 o 
  -2   9   2     1163.16     1318.69     17.74 o 
  -1   9   2      822.81     1051.45     25.29 o 
   0   9   2     2769.02     2809.82     37.44 o 
   1   9   2     2605.04     2902.16     43.07 o 
   2   9   2      872.78      860.54     16.19 o 
   3   9   2      883.40      914.49     24.18 o 
   4   9   2      257.80      250.13     12.65 o 
   5   9   2      962.38      885.95     25.03 o 
   6   9   2       41.19       53.90      9.62 o 
   7   9   2       94.71       98.97     13.55 o 
   8   9   2       13.48       21.07     18.23 o 
   9   9   2       27.91       45.10     13.20 o 
  10   9   2       56.94       51.49     15.22 o 
 -11  10   2       21.42       21.19     12.57 o 
 -10  10   2       80.01       66.14     13.89 o 
  -9  10   2      913.02      916.31     29.30 o 
  -8  10   2     2716.69     2639.44     54.00 o 
  -7  10   2     3474.59     3336.24     62.12 o 
  -6  10   2     4253.93     4225.52     72.53 o 
  -5  10   2     2411.28     2338.31     44.09 o 
  -4  10   2     2891.65     2829.05     38.21 o 
  -3  10   2      185.21      273.86      7.26 o 
  -2  10   2     1896.27     1848.34     23.04 o 
  -1  10   2      657.02      629.47     15.69 o 
   0  10   2    11357.66    11657.64    148.86 o 
   1  10   2     4829.17     4507.76     71.22 o 
   2  10   2     5490.40     5247.79     71.22 o 
   3  10   2     5664.08     5540.15     87.95 o 
   4  10   2     2764.71     2683.76     50.16 o 
   5  10   2     3253.65     3290.52     60.51 o 
   6  10   2       28.91       26.56      8.24 o 
   7  10   2        3.47       -1.55      9.20 o 
   8  10   2      258.49      275.31     22.49 o 
   9  10   2      500.51      489.44     30.56 o 
 -11  11   2      160.27      155.17     19.02 o 
 -10  11   2      393.22      386.83     21.62 o 
  -9  11   2       23.62       13.99      9.70 o 
  -8  11   2      245.75      231.01     15.53 o 
  -7  11   2       22.13       31.15      8.33 o 
  -6  11   2       52.81       45.02      9.25 o 
  -5  11   2      167.67      161.98      8.62 o 
  -4  11   2      323.56      281.55      9.37 o 
  -3  11   2      517.68      641.68     12.03 o 
  -2  11   2      146.40      151.79      5.56 o 
  -1  11   2      628.00      680.61     13.86 o 
   0  11   2      169.51      161.62      7.92 o 
   1  11   2      448.40      441.18     14.51 o 
   2  11   2      345.33      359.73      9.96 o 
   3  11   2     2139.03     2217.36     42.84 o 
   4  11   2      896.46      902.95     26.20 o 
   5  11   2     2429.16     2346.14     47.78 o 
   6  11   2       45.73       68.58     10.33 o 
   7  11   2      109.20      125.48     13.26 o 
   8  11   2       26.07        7.36     10.73 o 
   9  11   2        1.00        5.89     11.72 o 
 -11  12   2      285.29      304.13     24.18 o 
 -10  12   2      433.55      450.43     23.01 o 
  -9  12   2      449.61      432.20     21.69 o 
  -8  12   2        5.94       17.35      9.22 o 
  -7  12   2      271.13      274.49     15.99 o 
  -6  12   2       53.71       54.49      8.79 o 
  -5  12   2       25.29       23.36      6.85 o 
  -4  12   2      408.96      377.35     10.39 o 
  -3  12   2      732.39      642.80     11.82 o 
  -2  12   2      751.58      679.56     12.10 o 
  -1  12   2     4459.30     4613.99     64.82 o 
   0  12   2      494.47      474.89     12.94 o 
   1  12   2      175.62      201.15     10.52 o 
   2  12   2      265.91      261.53     12.57 o 
   3  12   2      183.86      202.70     17.26 o 
   4  12   2      180.49      196.26     16.86 o 
   5  12   2     1161.34     1137.42     30.37 o 
   6  12   2      467.36      450.10     22.10 o 
   7  12   2      856.44      839.13     53.31 o 
   8  12   2      363.45      352.21     24.22 o 
   9  12   2      119.75       94.72     16.76 o 
 -11  13   2       79.30       87.35     17.33 o 
 -10  13   2      343.80      362.88     21.66 o 
  -9  13   2      111.99      110.45     15.82 o 
  -8  13   2        8.16       19.12      8.74 o 
  -7  13   2      209.71      219.96     21.00 o 
  -6  13   2       73.18       75.36      9.98 o 
  -5  13   2      273.33      258.92     14.10 o 
  -4  13   2      168.66      141.87      9.05 o 
  -3  13   2        0.42       -2.00      2.66 o 
  -2  13   2      980.07      985.92     15.70 o 
  -1  13   2      322.80      303.30     21.40 o 
   0  13   2      621.07      621.08     15.48 o 
   1  13   2      289.77      266.03     13.93 o 
   2  13   2        2.70        2.75      5.36 o 
   3  13   2       96.12       98.66      9.56 o 
   4  13   2      943.87      951.04     26.57 o 
   5  13   2      165.81      163.32     31.91 o 
   6  13   2        0.21       12.60      8.13 o 
   7  13   2       26.36       36.41     10.31 o 
   8  13   2      363.61      362.94     24.59 o 
   9  13   2      160.38      176.49     20.43 o 
 -10  14   2        2.30        1.54     10.31 o 
  -9  14   2        3.17       -2.12      8.80 o 
  -8  14   2      202.47      197.21     26.24 o 
  -7  14   2        3.65       -2.53      7.21 o 
  -6  14   2     3008.44     2913.58     57.34 o 
  -5  14   2      326.85      340.50     16.35 o 
  -4  14   2      402.70      396.56     18.98 o 
  -3  14   2      202.23      224.31      7.65 o 
  -2  14   2     2312.89     2404.94     38.44 o 
  -1  14   2      147.25      178.34     12.78 o 
   0  14   2       59.88       47.76      6.63 o 
   1  14   2     1299.18     1238.35     34.56 o 
   2  14   2      206.10      210.36     10.16 o 
   3  14   2     1282.60     1292.31     31.45 o 
   4  14   2      507.44      518.22     19.77 o 
   5  14   2      252.06      259.27     18.10 o 
   6  14   2        1.88        1.15      7.67 o 
   7  14   2       47.22       47.77     11.38 o 
   8  14   2       29.99       43.77     12.23 o 
   9  14   2      355.33      342.05     42.11 o 
 -10  15   2        4.44       13.48     11.07 o 
  -9  15   2      104.91      119.89     14.79 o 
  -8  15   2        0.06      -11.36      7.57 o 
  -7  15   2       27.07       16.15      9.05 o 
  -6  15   2      312.69      289.18     16.69 o 
  -5  15   2      424.86      393.80     22.21 o 
  -4  15   2        0.08       16.64      6.72 o 
  -3  15   2     1151.11     1196.87     24.86 o 
  -2  15   2      199.49      201.15      8.04 o 
  -1  15   2      438.65      469.09     12.25 o 
   0  15   2      887.77      854.75     20.00 o 
   1  15   2      917.19      847.14     20.13 o 
   2  15   2      203.98      205.24     10.42 o 
   3  15   2      284.42      289.52     15.19 o 
   4  15   2      215.22      216.58     14.51 o 
   5  15   2       82.71       99.26     11.87 o 
   6  15   2       15.52       10.85      8.81 o 
   7  15   2      126.95      134.07     14.89 o 
   8  15   2      305.07      377.71     22.47 o 
 -10  16   2      312.19      360.77     23.55 o 
  -9  16   2      520.94      532.23     25.77 o 
  -8  16   2      557.59      545.08     36.83 o 
  -7  16   2        5.70        2.73      8.42 o 
  -6  16   2      415.77      418.82     20.07 o 
  -5  16   2     1621.23     1591.27     38.33 o 
  -4  16   2     1766.70     1688.20     38.64 o 
  -3  16   2       13.05       14.39      6.46 o 
  -2  16   2     1016.70     1059.93     19.20 o 
  -1  16   2      125.90      146.46      7.38 o 
   0  16   2     3611.07     3490.99     58.43 o 
   1  16   2     3058.06     2945.80     47.90 o 
   2  16   2      757.37      710.72     22.47 o 
   3  16   2      803.11      746.64     23.87 o 
   4  16   2      443.67      431.57     19.46 o 
   5  16   2      786.36      813.58     27.21 o 
   6  16   2       30.61       45.92     11.34 o 
   7  16   2      200.53      259.52     18.70 o 
   8  16   2      542.39      613.26     34.96 o 
  -9  17   2      255.33      229.93     19.40 o 
  -8  17   2       34.81       20.51     10.76 o 
  -7  17   2      294.38      274.53     18.27 o 
  -6  17   2      427.55      408.86     20.74 o 
  -5  17   2      681.87      696.48     26.37 o 
  -4  17   2       78.89       67.52     10.55 o 
  -3  17   2      229.12      208.85     19.76 o 
  -2  17   2       22.63       30.34      5.28 o 
  -1  17   2      319.77      312.25     11.82 o 
   0  17   2      184.08      203.34     10.94 o 
   1  17   2      480.64      494.02     19.83 o 
   2  17   2      937.97      954.81     26.99 o 
   3  17   2      259.57      244.17     15.08 o 
   4  17   2       57.77       59.01     10.47 o 
   5  17   2      104.17      115.80     13.46 o 
   6  17   2       37.95       36.77     10.95 o 
   7  17   2      172.41      177.10     16.98 o 
  -9  18   2      641.06      654.30     29.38 o 
  -8  18   2      310.65      382.61     22.64 o 
  -7  18   2      819.07      845.67     30.07 o 
  -6  18   2      178.65      182.13     16.04 o 
  -5  18   2     1213.34     1233.25     34.19 o 
  -4  18   2     1475.66     1449.87     36.50 o 
  -3  18   2     2590.93     2620.75     96.02 o 
  -2  18   2     2537.56     2448.05     47.39 o 
  -1  18   2     2444.66     2490.62     38.68 o 
   0  18   2     4064.02     4034.62     62.70 o 
   1  18   2     1092.88     1098.04     37.74 o 
   2  18   2     1367.93     1440.59     49.61 o 
   3  18   2      456.53      483.00     20.49 o 
   4  18   2      509.40      534.81     26.42 o 
   5  18   2      788.00      888.05     29.70 o 
   6  18   2      502.69      525.00     24.50 o 
   7  18   2      878.69      935.95     33.51 o 
  -8  19   2        7.79       29.73     11.93 o 
  -7  19   2       17.12       15.74     10.51 o 
  -6  19   2      112.92      121.68     16.22 o 
  -5  19   2      108.95      111.79     13.21 o 
  -4  19   2      291.61      257.16     16.33 o 
  -3  19   2       92.21      111.10     12.23 o 
  -2  19   2      101.90      139.63     12.38 o 
  -1  19   2      189.60      166.22      9.39 o 
   0  19   2       83.11      111.83      9.54 o 
   1  19   2        0.69       -0.44      6.98 o 
   2  19   2      211.17      200.00     23.12 o 
   3  19   2        0.26       -4.26      7.51 o 
   4  19   2       94.56       90.24     12.76 o 
   5  19   2       50.35       44.99     11.45 o 
   6  19   2      163.91      162.89     16.32 o 
   7  19   2      423.31      431.23     29.34 o 
  -8  20   2      303.25      272.35     20.97 o 
  -7  20   2      489.55      495.13     25.02 o 
  -6  20   2      420.81      397.86     23.99 o 
  -5  20   2      587.53      642.97     25.49 o 
  -4  20   2       31.82       46.58     10.55 o 
  -3  20   2      526.53      501.21     21.26 o 
  -2  20   2      118.01       99.21     13.34 o 
  -1  20   2      582.47      593.55     20.87 o 
   0  20   2      212.89      235.85     13.33 o 
   1  20   2      589.61      627.43     25.68 o 
   2  20   2      492.79      506.61     21.88 o 
   3  20   2      580.90      584.71     32.63 o 
   4  20   2      232.99      269.73     18.02 o 
   5  20   2        3.04       -6.53      8.71 o 
   6  20   2      103.85      108.50     16.82 o 
  -7  21   2        0.67       -3.05      9.82 o 
  -6  21   2        6.19       10.95     10.13 o 
  -5  21   2       92.34      115.48     17.30 o 
  -4  21   2       46.26       45.22     10.83 o 
  -3  21   2       35.85       39.03     12.64 o 
  -2  21   2      215.39      176.64     24.60 o 
  -1  21   2       87.66       75.99     16.90 o 
   0  21   2      267.36      270.57     14.40 o 
   1  21   2      216.23      215.40     17.33 o 
   2  21   2      203.80      214.45     15.41 o 
   3  21   2        3.53        2.94      8.24 o 
   4  21   2      554.40      555.24     24.77 o 
   5  21   2      215.81      232.66     18.71 o 
  -7  22   2      128.66      137.64     16.92 o 
  -6  22   2      291.58      256.65     19.65 o 
  -5  22   2        8.13       19.49     14.50 o 
  -4  22   2      227.24      203.96     21.25 o 
  -3  22   2       13.81       17.30      9.47 o 
  -2  22   2      530.25      510.98     25.71 o 
  -1  22   2       66.69       53.09     26.85 o 
   0  22   2        1.91        6.52     10.54 o 
   1  22   2       25.01       42.12     10.52 o 
   2  22   2      163.10      160.54     14.66 o 
   3  22   2      236.69      243.78     17.47 o 
   4  22   2       64.98       55.52     14.96 o 
   5  22   2       87.08       71.18     14.17 o 
  -6  23   2        9.12       21.13     11.60 o 
  -5  23   2      110.61      143.25     16.58 o 
  -4  23   2       25.70       35.44     11.57 o 
  -3  23   2      458.94      471.10     63.75 o 
  -2  23   2        5.60        3.67      7.96 o 
  -1  23   2      283.52      299.14     44.97 o 
   0  23   2      281.03      303.15     26.14 o 
   1  23   2      338.45      353.27     20.84 o 
   2  23   2       26.29       21.03      9.99 o 
   3  23   2      320.30      350.47     31.73 o 
   4  23   2      997.09     1032.43     37.95 o 
  -5  24   2      184.26      185.53     21.78 o 
  -4  24   2       57.07       33.35     11.76 o 
  -3  24   2        4.57       16.61      9.48 o 
  -2  24   2       99.92       74.94     15.79 o 
  -1  24   2        1.60       -8.59     12.79 o 
   0  24   2      138.72      137.96     21.19 o 
   1  24   2       53.63       29.20     13.33 o 
   2  24   2      671.57      684.37     31.64 o 
   3  24   2      403.13      483.90     41.59 o 
  -3  25   2      241.14      222.71     23.34 o 
  -2  25   2        2.16       -0.49     14.75 o 
  -1  25   2      221.57      290.96     51.76 o 
   0  25   2      229.18      268.19     27.19 o 
   1  25   2      358.67      357.59     46.46 o 
   2  25   2      176.99      160.35     17.18 o 
 -13   1   3      260.59      235.12     28.30 o 
 -12   1   3      504.40      490.40     34.15 o 
 -11   1   3      713.62      712.23     36.89 o 
 -10   1   3      230.80      232.19     14.12 o 
  -9   1   3      751.50      687.74     16.95 o 
  -8   1   3     2165.49     2097.55     33.03 o 
  -7   1   3     7169.45     7093.95     88.44 o 
  -6   1   3    13939.26    14405.83    169.50 o 
  -5   1   3     5785.38     5855.94    108.47 o 
  -4   1   3     8106.41     8354.51    110.41 o 
  -3   1   3     4119.56     3980.60     46.56 o 
  -2   1   3     1466.72     1442.51     17.20 o 
  -1   1   3      756.00      784.73     14.86 o 
   0   1   3     1465.86     1446.47     23.26 o 
   1   1   3     3805.60     3661.18     55.12 o 
   2   1   3     5296.30     5132.16     61.99 o 
   3   1   3     6284.68     6066.95     73.28 o 
   4   1   3      122.60      104.95      9.18 o 
   5   1   3     2188.63     2062.60     41.20 o 
   6   1   3     6573.79     6322.70    131.96 o 
   7   1   3     1604.62     1495.31     36.23 o 
   8   1   3     1319.98     1168.81     32.55 o 
   9   1   3       22.96        4.44     13.71 o 
  10   1   3        4.26        0.01     15.74 o 
 -13   2   3        8.12       -4.56     15.45 o 
 -12   2   3       48.67       71.50     19.10 o 
 -11   2   3      138.62      160.02     21.80 o 
 -10   2   3       82.61       98.15     10.84 o 
  -9   2   3      833.98      779.23     23.43 o 
  -8   2   3        5.43        2.05      3.96 o 
  -7   2   3      884.72      843.71     15.40 o 
  -6   2   3      272.81      332.67      8.76 o 
  -5   2   3      834.04      966.20     18.20 o 
  -4   2   3      226.57      214.61      8.32 o 
  -3   2   3     3665.63     3985.74     51.25 o 
  -2   2   3      778.68      853.30     13.79 o 
  -1   2   3      121.23      140.95      5.93 o 
   0   2   3     1451.09     1452.57     20.93 o 
   1   2   3     1421.35     1463.83     20.23 o 
   2   2   3     4475.43     4864.70     58.11 o 
   3   2   3      115.67      142.33      7.11 o 
   4   2   3       48.42       32.06      5.54 o 
   5   2   3      406.62      407.97     14.85 o 
   6   2   3     7859.13     7461.16    104.18 o 
   7   2   3      311.40      303.54     16.53 o 
   8   2   3       36.17       45.48     12.43 o 
   9   2   3       36.80        6.56     11.35 o 
  10   2   3        0.00        8.32     16.16 o 
 -12   3   3      373.10      346.07     64.51 o 
 -11   3   3      116.34      115.38     12.62 o 
 -10   3   3     1003.47      949.59     28.48 o 
  -9   3   3      413.14      418.96     14.98 o 
  -8   3   3     1153.34     1176.60     20.04 o 
  -7   3   3      327.76      337.28      9.14 o 
  -6   3   3      326.81      388.15     10.83 o 
  -5   3   3      654.45      680.65     14.56 o 
  -4   3   3        6.96       12.42      2.86 o 
  -3   3   3    12300.42    12559.64    169.18 o 
  -2   3   3        8.33        5.88      2.19 o 
  -1   3   3      922.08      908.85     12.53 o 
   0   3   3      303.91      305.37     10.08 o 
   1   3   3     1750.88     1794.64     23.96 o 
   2   3   3      388.59      454.90     10.45 o 
   3   3   3      646.09      725.86     13.68 o 
   4   3   3       23.24       26.47      5.12 o 
   5   3   3     1442.11     1392.16     29.69 o 
   6   3   3     1629.27     1570.31     41.69 o 
   7   3   3     1543.03     1561.87     37.36 o 
   8   3   3      381.58      440.57     24.21 o 
   9   3   3      169.14      180.41     23.71 o 
  10   3   3      380.23      348.27     31.84 o 
 -12   4   3      579.96      604.86     37.48 o 
 -11   4   3      227.62      234.77     16.12 o 
 -10   4   3      140.48      123.03     12.11 o 
  -9   4   3     1281.64     1168.53     25.99 o 
  -8   4   3      181.71      168.38     11.27 o 
  -7   4   3      115.45       98.32      8.54 o 
  -6   4   3      566.11      684.18     13.94 o 
  -5   4   3       50.64       42.28      4.84 o 
  -4   4   3      435.06      429.94     11.19 o 
  -3   4   3        2.66       -3.29      2.39 o 
  -2   4   3        8.61        5.81      2.98 o 
  -1   4   3      991.96      996.18     13.20 o 
   0   4   3     1153.97     1169.24     15.28 o 
   1   4   3       42.67       73.27      3.62 o 
   2   4   3      468.34      501.47     10.30 o 
   3   4   3       21.43       35.22      5.67 o 
   4   4   3      296.10      322.44     10.88 o 
   5   4   3       22.54       16.11      5.02 o 
   6   4   3      194.83      181.26     19.90 o 
   7   4   3        9.58       24.55     12.94 o 
   8   4   3        5.37        5.96     10.66 o 
   9   4   3      336.15      343.16     23.92 o 
  10   4   3       78.07       79.46     22.87 o 
 -12   5   3       16.37       36.98     17.67 o 
 -11   5   3       11.13        8.11      9.14 o 
 -10   5   3       15.51       17.37      8.22 o 
  -9   5   3      164.08      159.33     16.38 o 
  -8   5   3      424.60      414.37     13.99 o 
  -7   5   3      888.93      892.85     17.18 o 
  -6   5   3      682.78      623.25     12.85 o 
  -5   5   3      890.47      829.45     16.95 o 
  -4   5   3       35.05       60.12      5.32 o 
  -3   5   3      325.68      294.96      8.99 o 
  -2   5   3      183.74      234.08      9.09 o 
  -1   5   3     1389.23     1504.74     18.88 o 
   0   5   3      253.41      288.96      6.85 o 
   1   5   3       15.11       12.05      2.40 o 
   2   5   3     1056.46     1013.33     19.01 o 
   3   5   3      508.47      449.59     10.08 o 
   4   5   3      380.00      374.39     11.49 o 
   5   5   3      570.25      545.60     18.51 o 
   6   5   3      228.17      222.66     13.92 o 
   7   5   3        1.97       13.06     10.26 o 
   8   5   3       33.74       13.48     13.48 o 
   9   5   3      215.26      244.71     21.44 o 
  10   5   3      162.54      216.65     22.06 o 
 -12   6   3      335.06      358.35     21.01 o 
 -11   6   3      495.27      503.53     22.64 o 
 -10   6   3      230.88      235.86     18.62 o 
  -9   6   3      100.39      103.45     11.26 o 
  -8   6   3      308.11      291.47     11.99 o 
  -7   6   3      463.44      442.60     13.56 o 
  -6   6   3      342.51      403.55      9.87 o 
  -5   6   3     1224.62     1282.20     23.04 o 
  -4   6   3     1871.25     1978.52     30.22 o 
  -3   6   3     2782.03     2953.57     55.33 o 
  -2   6   3      146.80      177.33      8.54 o 
  -1   6   3     1158.46     1199.26     16.15 o 
   0   6   3       46.00       37.97      3.20 o 
   1   6   3     1426.30     1419.23     20.86 o 
   2   6   3     1963.46     1933.21     24.77 o 
   3   6   3      763.85      783.93     13.89 o 
   4   6   3        0.91       -0.71      3.55 o 
   5   6   3       21.33       21.18      6.85 o 
   6   6   3      562.64      498.22     22.75 o 
   7   6   3        1.37        9.06      9.30 o 
   8   6   3      409.22      420.96     24.06 o 
   9   6   3      430.83      504.22     28.40 o 
 -12   7   3      196.72      257.56     18.77 o 
 -11   7   3     1277.97     1341.04     50.49 o 
 -10   7   3     2161.73     2194.85     48.90 o 
  -9   7   3     2759.01     2720.19     54.92 o 
  -8   7   3     2613.72     2609.16     51.29 o 
  -7   7   3      563.26      562.49     15.40 o 
  -6   7   3      884.19      903.34     20.15 o 
  -5   7   3      163.97      161.86      6.70 o 
  -4   7   3        6.63       26.74      3.12 o 
  -3   7   3      314.21      228.65      7.49 o 
  -2   7   3     6723.04     6491.36     83.52 o 
  -1   7   3     3661.06     3467.11     42.93 o 
   0   7   3     7674.86     7798.80     83.69 o 
   1   7   3     4933.58     4986.29     60.55 o 
   2   7   3     1586.09     1572.65     23.56 o 
   3   7   3       58.94       80.73      5.51 o 
   4   7   3      823.19      845.97     19.93 o 
   5   7   3      152.11      159.52     11.24 o 
   6   7   3     1715.42     1685.70     45.39 o 
   7   7   3     1234.33     1273.89     39.79 o 
   8   7   3      590.37      608.18     37.32 o 
   9   7   3      629.68      648.24     31.52 o 
 -12   8   3      304.62      322.23     24.75 o 
 -11   8   3      324.29      308.22     20.38 o 
 -10   8   3      244.33      244.31     25.08 o 
  -9   8   3      743.36      724.40     29.26 o 
  -8   8   3     2308.75     2297.07     47.42 o 
  -7   8   3      681.93      658.61     17.08 o 
  -6   8   3       67.26       81.47      7.16 o 
  -5   8   3       48.60       50.57      4.61 o 
  -4   8   3       21.13       16.84      2.97 o 
  -3   8   3      286.23      234.66      7.39 o 
  -2   8   3       48.48       65.33      4.95 o 
  -1   8   3      854.39      956.86     24.04 o 
   0   8   3      794.85      854.47     13.71 o 
   1   8   3      146.54      122.99      5.61 o 
   2   8   3       18.62       25.44      3.67 o 
   3   8   3      481.59      563.12     24.96 o 
   4   8   3        4.07       16.13      5.56 o 
   5   8   3     1176.17     1097.69     33.74 o 
   6   8   3      247.49      259.77     19.98 o 
   7   8   3      492.08      486.78     28.40 o 
   8   8   3        5.09       12.59     10.99 o 
   9   8   3        1.27       -1.30     11.42 o 
 -12   9   3      408.10      430.16     38.40 o 
 -11   9   3      780.87      818.38     29.94 o 
 -10   9   3     1730.49     1744.46     43.31 o 
  -9   9   3     1369.48     1405.00     36.36 o 
  -8   9   3     1963.85     1915.42     42.45 o 
  -7   9   3     3202.07     2977.04     55.89 o 
  -6   9   3     3711.95     3582.74     53.73 o 
  -5   9   3     8717.03     8786.15    104.40 o 
  -4   9   3     4452.58     4226.92     49.74 o 
  -3   9   3     2411.19     2213.79     31.01 o 
  -2   9   3     2576.06     2398.07     35.80 o 
  -1   9   3      900.42      815.29     15.73 o 
   0   9   3      678.90      609.79     13.76 o 
   1   9   3     6031.62     6061.98     80.46 o 
   2   9   3     6636.31     6345.18     77.04 o 
   3   9   3     4369.78     4146.02     69.29 o 
   4   9   3     4643.98     4462.45     75.39 o 
   5   9   3     2076.20     2024.27     42.84 o 
   6   9   3      520.93      488.43     23.76 o 
   7   9   3     1129.14     1080.87     42.31 o 
   8   9   3        2.41      -10.25      9.98 o 
   9   9   3       53.32       52.36     14.89 o 
 -12  10   3       93.41       83.67     14.67 o 
 -11  10   3       43.70        6.10     11.69 o 
 -10  10   3       43.31       27.51     10.17 o 
  -9  10   3       15.02       14.17      8.66 o 
  -8  10   3      605.65      595.99     22.06 o 
  -7  10   3      388.10      371.21     16.88 o 
  -6  10   3       99.42      100.24     11.52 o 
  -5  10   3     1308.18     1372.93     22.77 o 
  -4  10   3      578.86      552.07     11.20 o 
  -3  10   3       98.74       85.80      4.92 o 
  -2  10   3      444.61      464.32     12.07 o 
  -1  10   3     1123.61     1259.14     30.00 o 
   0  10   3      497.63      571.61     13.92 o 
   1  10   3      859.74      987.09     17.51 o 
   2  10   3      660.81      680.65     14.65 o 
   3  10   3       36.18       49.46      7.64 o 
   4  10   3      188.29      205.73     12.57 o 
   5  10   3      897.71      954.76     37.77 o 
   6  10   3        0.86        8.66      8.89 o 
   7  10   3      256.96      236.73     19.33 o 
   8  10   3       61.91       66.32     14.85 o 
   9  10   3        6.44       -0.40     12.46 o 
 -11  11   3      868.31      846.84     36.21 o 
 -10  11   3      230.81      257.96     18.38 o 
  -9  11   3      123.61      122.80     13.49 o 
  -8  11   3      325.79      333.50     17.66 o 
  -7  11   3     1924.25     1949.90     42.43 o 
  -6  11   3     1018.50      988.28     21.62 o 
  -5  11   3      703.86      688.84     14.77 o 
  -4  11   3     1803.23     1872.62     26.01 o 
  -3  11   3      891.87      900.53     24.55 o 
  -2  11   3     1361.09     1292.91     23.28 o 
  -1  11   3      361.54      289.92      8.32 o 
   0  11   3      635.23      572.45     14.37 o 
   1  11   3     1330.62     1351.81     24.24 o 
   2  11   3     2439.41     2436.55     45.33 o 
   3  11   3     1164.61     1102.88     27.25 o 
   4  11   3       39.88       30.90      8.38 o 
   5  11   3      625.50      591.29     21.44 o 
   6  11   3      512.57      490.47     21.27 o 
   7  11   3      696.54      683.96     30.32 o 
   8  11   3      180.20      230.94     21.04 o 
   9  11   3      138.83      118.01     18.38 o 
 -11  12   3      134.22      138.49     16.56 o 
 -10  12   3      131.10      141.21     15.56 o 
  -9  12   3      135.23      144.35     14.46 o 
  -8  12   3       51.70       53.58     12.06 o 
  -7  12   3      204.00      222.00     14.98 o 
  -6  12   3       35.41       29.82      8.13 o 
  -5  12   3        1.06        4.77      3.92 o 
  -4  12   3       83.65       74.22      5.00 o 
  -3  12   3      388.38      381.10     14.86 o 
  -2  12   3        6.39       15.43      5.22 o 
  -1  12   3        2.41        1.18      4.19 o 
   0  12   3      138.64      118.56      7.53 o 
   1  12   3       51.50       59.50      5.62 o 
   2  12   3      300.68      300.63     13.69 o 
   3  12   3        5.18        7.39      6.11 o 
   4  12   3        4.31       -2.26      6.30 o 
   5  12   3      189.60      186.29     14.86 o 
   6  12   3      331.18      356.82     18.85 o 
   7  12   3      295.26      308.89     22.17 o 
   8  12   3        0.33      -16.00     10.67 o 
 -11  13   3      206.42      218.81     19.29 o 
 -10  13   3       50.93       34.26     11.26 o 
  -9  13   3      240.02      247.16     19.74 o 
  -8  13   3        9.00       10.01      8.27 o 
  -7  13   3       19.58       34.56      8.69 o 
  -6  13   3        8.52       10.39      7.12 o 
  -5  13   3      786.01      727.64     16.02 o 
  -4  13   3     1042.10     1094.85     20.47 o 
  -3  13   3       72.46       69.45      7.32 o 
  -2  13   3      116.97      100.81      5.54 o 
  -1  13   3      560.34      665.96     13.77 o 
   0  13   3       66.73       63.96      6.54 o 
   1  13   3      477.07      528.61     13.98 o 
   2  13   3      132.45      143.77     10.58 o 
   3  13   3       61.49       80.63     10.47 o 
   4  13   3        3.96        4.34      6.68 o 
   5  13   3        2.79        7.81      7.60 o 
   6  13   3      407.09      400.00     23.92 o 
   7  13   3      138.18      158.03     16.20 o 
   8  13   3       94.39      113.56     17.82 o 
 -11  14   3      163.75      137.58     21.46 o 
 -10  14   3       30.38       23.74     11.20 o 
  -9  14   3      351.59      359.07     20.82 o 
  -8  14   3     1283.66     1210.77     34.84 o 
  -7  14   3        0.24       -4.19      7.00 o 
  -6  14   3        7.59        0.05      6.64 o 
  -5  14   3      186.84      172.66     12.65 o 
  -4  14   3        4.09        0.60      4.14 o 
  -3  14   3      342.00      336.39     10.64 o 
  -2  14   3        0.67        2.43      3.54 o 
  -1  14   3      351.61      300.34     14.58 o 
   0  14   3        5.66        5.24      5.45 o 
   1  14   3      277.24      271.41     14.64 o 
   2  14   3      111.09      108.49      9.93 o 
   3  14   3       79.86       60.22      9.17 o 
   4  14   3       77.70       93.09     11.04 o 
   5  14   3      274.03      307.06     17.40 o 
   6  14   3      292.74      310.13     18.56 o 
   7  14   3      119.86      157.96     15.58 o 
   8  14   3        2.41       16.53     13.39 o 
 -10  15   3        1.65       -2.67      9.99 o 
  -9  15   3      130.23      132.74     14.99 o 
  -8  15   3       92.93       89.70     12.81 o 
  -7  15   3      977.24      995.88     30.23 o 
  -6  15   3      653.26      622.73     22.62 o 
  -5  15   3       22.55       13.25      7.22 o 
  -4  15   3     2697.68     2721.77     40.52 o 
  -3  15   3      204.21      227.11      9.32 o 
  -2  15   3       86.05       81.34      6.11 o 
  -1  15   3      285.45      254.65     10.57 o 
   0  15   3     1309.76     1241.58     25.38 o 
   1  15   3       89.87      106.40      9.79 o 
   2  15   3     1465.26     1400.77     33.02 o 
   3  15   3     2922.38     2899.26     56.02 o 
   4  15   3     1170.19     1171.25     31.92 o 
   5  15   3     1039.21     1044.30     31.21 o 
   6  15   3       35.32       62.46     12.32 o 
   7  15   3        1.82       -6.71      9.00 o 
   8  15   3       47.30       30.68     13.96 o 
 -10  16   3       45.64       56.14     13.65 o 
  -9  16   3        2.87       -0.12      9.92 o 
  -8  16   3      278.27      248.07     17.90 o 
  -7  16   3      919.69      953.37     30.27 o 
  -6  16   3       20.94       19.30      9.07 o 
  -5  16   3      198.84      182.66     13.58 o 
  -4  16   3     2962.30     2797.43     77.83 o 
  -3  16   3      677.65      654.08     16.40 o 
  -2  16   3       44.15       36.74      5.46 o 
  -1  16   3       11.48        4.94      4.18 o 
   0  16   3      137.27      118.25      9.90 o 
   1  16   3      229.77      226.78     11.23 o 
   2  16   3     1070.58     1052.94     28.31 o 
   3  16   3      981.24      902.61     28.00 o 
   4  16   3      546.75      551.38     25.88 o 
   5  16   3       11.75        6.16      8.83 o 
   6  16   3       11.32       15.95      9.89 o 
   7  16   3        4.84        3.79     10.34 o 
 -10  17   3     1713.00     1888.73     51.01 o 
  -9  17   3     1384.50     1513.12     48.94 o 
  -8  17   3     1131.68     1280.22     48.21 o 
  -7  17   3      980.17     1016.39     31.99 o 
  -6  17   3      331.10      351.36     19.00 o 
  -5  17   3      151.85      141.33     12.98 o 
  -4  17   3      125.22      130.98     12.04 o 
  -3  17   3     2767.45     2655.26     50.07 o 
  -2  17   3     2580.34     2418.84     40.81 o 
  -1  17   3     4715.67     4613.94     63.24 o 
   0  17   3     2304.63     2345.55     41.02 o 
   1  17   3      767.28      861.60     21.85 o 
   2  17   3     1631.22     1624.22     37.96 o 
   3  17   3     1034.39     1105.21     30.97 o 
   4  17   3      127.34      135.07     13.63 o 
   5  17   3      551.11      568.50     24.33 o 
   6  17   3      443.66      460.14     23.29 o 
   7  17   3      590.26      682.80     28.81 o 
  -9  18   3       59.52       67.13     14.06 o 
  -8  18   3      297.26      290.21     25.68 o 
  -7  18   3        1.16        0.48      9.09 o 
  -6  18   3       40.73       42.74     10.63 o 
  -5  18   3      132.55      154.28     13.88 o 
  -4  18   3       11.78        9.75      7.82 o 
  -3  18   3      785.17      706.22     27.42 o 
  -2  18   3      545.95      570.63     34.78 o 
  -1  18   3      117.77      128.45      8.66 o 
   0  18   3        2.17       12.35      6.42 o 
   1  18   3      351.20      350.00     17.00 o 
   2  18   3      256.34      280.80     17.94 o 
   3  18   3        8.19        5.74      9.32 o 
   4  18   3      405.81      410.49     21.64 o 
   5  18   3      517.11      495.32     23.61 o 
   6  18   3       55.52       73.22     14.56 o 
  -9  19   3      208.01      207.80     19.43 o 
  -8  19   3      587.56      601.71     27.79 o 
  -7  19   3      543.14      559.13     25.78 o 
  -6  19   3     1619.11     1601.01     41.98 o 
  -5  19   3     2033.29     2059.78     47.75 o 
  -4  19   3      682.68      762.94     41.55 o 
  -3  19   3     1558.78     1549.06     43.51 o 
  -2  19   3      144.81      133.66     12.98 o 
  -1  19   3      161.54      159.77      9.72 o 
   0  19   3     1133.96     1071.95     23.93 o 
   1  19   3     1310.85     1296.45     33.20 o 
   2  19   3     2003.48     2070.28     64.65 o 
   3  19   3      710.27      756.87     26.42 o 
   4  19   3     1458.57     1494.19     39.62 o 
   5  19   3       72.65      105.69     14.61 o 
   6  19   3      137.12      136.06     16.32 o 
  -8  20   3      105.69      119.64     16.09 o 
  -7  20   3      599.89      641.37     42.49 o 
  -6  20   3        4.91        9.03     10.05 o 
  -5  20   3      158.94      139.86     14.31 o 
  -4  20   3      154.31      129.24     24.96 o 
  -3  20   3      207.19      174.46     17.88 o 
  -2  20   3      121.86      111.21     10.34 o 
  -1  20   3        1.01        1.37      6.27 o 
   0  20   3       11.24       10.19      6.95 o 
   1  20   3       13.13        9.11      8.29 o 
   2  20   3       26.45       31.29      9.73 o 
   3  20   3       61.51       57.93     11.38 o 
   4  20   3        1.60       11.40      9.76 o 
   5  20   3      152.08      177.50     26.60 o 
  -7  21   3       21.47       13.10     11.29 o 
  -6  21   3        8.22      -13.50      9.00 o 
  -5  21   3       73.33       54.24     11.70 o 
  -4  21   3       55.06       31.80     10.41 o 
  -3  21   3       16.99       15.78      9.41 o 
  -2  21   3      416.77      403.10     22.08 o 
  -1  21   3      526.86      500.16     20.17 o 
   0  21   3       74.79       82.34      9.13 o 
   1  21   3      183.44      193.07     14.92 o 
   2  21   3        2.03        0.58      8.47 o 
   3  21   3       11.26       -2.40      8.80 o 
   4  21   3        4.93        9.22     10.07 o 
   5  21   3       42.09       46.85     12.72 o 
  -7  22   3        4.12        0.31     10.51 o 
  -6  22   3       21.59       20.10     11.90 o 
  -5  22   3       19.89       10.93     10.45 o 
  -4  22   3       40.73       29.54     10.87 o 
  -3  22   3        6.18        5.01      8.23 o 
  -2  22   3       20.17        9.61      9.79 o 
  -1  22   3        4.62        0.16      9.46 o 
   0  22   3      148.73      119.40     11.69 o 
   1  22   3       31.91       36.05     14.54 o 
   2  22   3       65.38       77.86     13.98 o 
   3  22   3       41.29       46.90     11.73 o 
   4  22   3      178.78      196.42     17.74 o 
  -6  23   3        8.43        6.49     11.16 o 
  -5  23   3       65.59       56.44     13.01 o 
  -4  23   3      151.96      116.95     16.48 o 
  -3  23   3      227.17      222.39     17.33 o 
  -2  23   3        2.30       -1.61     10.08 o 
  -1  23   3        5.35       -0.68     12.75 o 
   0  23   3       23.14       10.89     10.49 o 
   1  23   3       23.28       33.62      9.73 o 
   2  23   3        3.83        2.41      9.39 o 
   3  23   3       36.31       32.40     11.66 o 
  -5  24   3       45.93       42.66     13.07 o 
  -4  24   3       47.13       41.43     12.57 o 
  -3  24   3        7.93       27.72     10.38 o 
  -2  24   3       64.48       51.00     26.96 o 
  -1  24   3       10.15        4.47     13.96 o 
   0  24   3       13.29       22.95     14.64 o 
   1  24   3        0.28       -2.56     11.25 o 
   2  24   3        0.41        8.67     10.31 o 
  -3  25   3      651.58      583.00     41.82 o 
  -2  25   3      273.16      346.11     51.76 o 
  -1  25   3        8.07       18.50     17.32 o 
   0  25   3       44.18       40.45     17.02 o 
 -13   0   4      763.44      769.99     61.12 o 
 -12   0   4     2024.83     2054.00     97.70 o 
 -11   0   4      563.80      598.42     48.09 o 
 -10   0   4     1427.04     1350.25     37.51 o 
  -9   0   4      198.84      214.24     13.92 o 
  -8   0   4      758.96      728.52     23.02 o 
  -7   0   4     2393.77     2358.69     54.53 o 
  -6   0   4     5643.88     5681.63    119.05 o 
  -5   0   4    25195.46    26389.52    498.63 o 
  -4   0   4    33561.92    34247.46    641.20 o 
  -3   0   4    13613.89    13980.08    187.67 o 
  -2   0   4     7718.23     7898.01    107.67 o 
  -1   0   4      504.61      420.21     15.53 o 
   0   0   4       43.18       36.47      6.27 o 
   1   0   4      946.56      909.13     35.62 o 
   2   0   4      201.17      122.34      8.49 o 
   3   0   4     4367.27     4303.77     67.26 o 
   4   0   4     5558.24     5462.79     99.37 o 
   5   0   4     5199.06     5202.56     97.37 o 
   6   0   4      557.53      517.66     32.90 o 
   7   0   4      295.94      277.55     23.85 o 
   8   0   4      243.40      306.22     56.89 o 
   9   0   4      650.60      648.17     56.13 o 
 -13   1   4        1.67       -6.74     15.51 o 
 -12   1   4        2.18       20.84     18.85 o 
 -11   1   4        3.02        0.26      9.12 o 
 -10   1   4      125.91      121.82     10.04 o 
  -9   1   4        2.24        6.51      4.45 o 
  -8   1   4     1014.26     1036.68     18.68 o 
  -7   1   4     1607.47     1621.58     25.85 o 
  -6   1   4     1185.68     1072.90     23.14 o 
  -5   1   4        0.66        3.12      3.42 o 
  -4   1   4     1925.09     2181.51     31.06 o 
  -3   1   4     2877.06     3083.75     34.68 o 
  -2   1   4      198.49      162.91      4.84 o 
  -1   1   4     2384.90     2369.34     37.36 o 
   0   1   4      154.03      163.63      6.58 o 
   1   1   4       80.12      113.30      5.98 o 
   2   1   4     1515.46     1507.36     23.05 o 
   3   1   4       43.45       56.38      4.67 o 
   4   1   4       11.39       34.30      4.70 o 
   5   1   4        8.84       30.23      6.63 o 
   6   1   4       15.22       29.49      6.46 o 
   7   1   4      413.91      420.68     17.19 o 
   8   1   4     1523.71     1462.26     45.46 o 
   9   1   4       80.43       63.80     19.30 o 
 -13   2   4        5.68       -2.06     17.46 o 
 -12   2   4       20.41       23.59     15.90 o 
 -11   2   4      351.56      310.39     32.85 o 
 -10   2   4     1688.01     1688.02     33.80 o 
  -9   2   4     2787.65     2615.20     36.83 o 
  -8   2   4     2028.99     1927.78     30.65 o 
  -7   2   4      556.35      488.10     12.20 o 
  -6   2   4     1101.02     1081.47     23.29 o 
  -5   2   4     2989.46     3229.75     50.03 o 
  -4   2   4     1530.56     1544.22     21.73 o 
  -3   2   4     3162.06     3317.12     39.82 o 
  -2   2   4     4216.03     4365.44     51.13 o 
  -1   2   4     9350.33     9158.74    125.60 o 
   0   2   4     2117.97     1975.16     28.28 o 
   1   2   4     1149.05     1066.23     16.97 o 
   2   2   4     1452.30     1586.53     23.46 o 
   3   2   4      458.17      461.80     11.39 o 
   4   2   4       93.88       92.52      6.00 o 
   5   2   4       43.39       43.67      6.82 o 
   6   2   4       68.92       51.13      8.16 o 
   7   2   4     1005.27      972.82     25.65 o 
   8   2   4     2273.13     2324.83     81.10 o 
   9   2   4      942.86     1075.48     49.38 o 
 -13   3   4       43.66       42.63     23.21 o 
 -12   3   4       94.27       86.94     18.77 o 
 -11   3   4      187.89      190.43     14.56 o 
 -10   3   4     1078.84     1067.38     28.01 o 
  -9   3   4      506.89      526.11     19.13 o 
  -8   3   4      151.50      155.12      9.40 o 
  -7   3   4     1360.44     1408.72     26.23 o 
  -6   3   4      412.72      456.77     14.04 o 
  -5   3   4       53.67       46.92      5.83 o 
  -4   3   4        1.72       -0.85      2.75 o 
  -3   3   4     1564.19     1936.17     28.16 o 
  -2   3   4       22.60       18.70      2.72 o 
  -1   3   4     1167.24     1294.88     21.89 o 
   0   3   4      629.08      608.78     11.16 o 
   1   3   4      417.70      388.01      9.06 o 
   2   3   4      146.63      124.10      5.78 o 
   3   3   4      543.85      582.35     11.94 o 
   4   3   4      165.01      163.79     11.32 o 
   5   3   4       12.83       13.42      6.24 o 
   6   3   4        0.45       -0.75      7.22 o 
   7   3   4       31.93       25.82     10.14 o 
   8   3   4      761.37      702.47     34.79 o 
   9   3   4       80.02      110.47     17.71 o 
 -13   4   4      687.61      752.69     42.13 o 
 -12   4   4       23.76       22.92     18.02 o 
 -11   4   4       21.92       18.02      9.15 o 
 -10   4   4       14.12       22.46      8.20 o 
  -9   4   4       17.25       14.90      6.05 o 
  -8   4   4        8.36        7.92      3.57 o 
  -7   4   4       79.66       82.21      5.48 o 
  -6   4   4     2263.79     2407.85     37.87 o 
  -5   4   4      431.32      422.16     28.90 o 
  -4   4   4      136.05       82.95      7.94 o 
  -3   4   4      165.95      113.93      5.54 o 
  -2   4   4      627.38      789.06     14.41 o 
  -1   4   4     3410.48     3500.24     47.39 o 
   0   4   4        3.70        1.03      2.18 o 
   1   4   4      163.05      194.03      6.56 o 
   2   4   4        5.40        1.96      2.91 o 
   3   4   4      233.61      210.91      7.29 o 
   4   4   4      107.41       91.77      6.73 o 
   5   4   4        9.01       13.97      8.04 o 
   6   4   4       64.78       86.95     12.30 o 
   7   4   4      235.35      257.90     19.65 o 
   8   4   4      502.32      521.10     39.76 o 
   9   4   4       55.37       25.28     14.19 o 
 -13   5   4       59.85       68.19     19.89 o 
 -12   5   4       14.48       11.46      9.45 o 
 -11   5   4      192.80      186.99     15.18 o 
 -10   5   4        5.19        5.11      7.58 o 
  -9   5   4        0.10        4.30      4.75 o 
  -8   5   4       47.71       58.87      6.53 o 
  -7   5   4      169.77      182.36      7.80 o 
  -6   5   4       28.11       19.46      4.92 o 
  -5   5   4      891.49      948.58     37.92 o 
  -4   5   4      327.20      361.24     29.38 o 
  -3   5   4      225.79      203.11      7.20 o 
  -2   5   4     2356.88     2623.24     36.64 o 
  -1   5   4      391.93      434.17     11.67 o 
   0   5   4       22.74       21.42      2.90 o 
   1   5   4     1811.93     1828.33     23.62 o 
   2   5   4       39.52       56.91      4.45 o 
   3   5   4      321.82      308.34     15.87 o 
   4   5   4      165.39      176.85     13.48 o 
   5   5   4      234.03      240.46     15.62 o 
   6   5   4       81.10       77.57     11.87 o 
   7   5   4       11.95       13.72     28.13 o 
   8   5   4        6.31       -1.06     11.86 o 
   9   5   4        1.71        0.04     12.60 o 
 -12   6   4      110.67      105.98     14.35 o 
 -11   6   4        5.05       -1.40      8.16 o 
 -10   6   4      278.98      282.27     19.57 o 
  -9   6   4      254.81      261.72     11.43 o 
  -8   6   4      781.62      770.08     19.46 o 
  -7   6   4      413.66      368.78     10.43 o 
  -6   6   4     1719.96     1705.13     29.63 o 
  -5   6   4      626.62      580.01     20.51 o 
  -4   6   4     2178.99     2158.37    101.61 o 
  -3   6   4      328.11      266.84     12.95 o 
  -2   6   4      311.44      464.73     11.46 o 
  -1   6   4      116.56       88.12      4.40 o 
   0   6   4      227.45      186.03      6.20 o 
   1   6   4      963.14      936.74     14.81 o 
   2   6   4      278.22      234.78      7.94 o 
   3   6   4     1394.77     1421.97     26.54 o 
   4   6   4      587.60      547.62     21.97 o 
   5   6   4        6.89        5.93      7.84 o 
   6   6   4      467.46      478.69     28.66 o 
   7   6   4      166.82      176.38     21.14 o 
   8   6   4      113.09       99.50     16.40 o 
   9   6   4      244.89      308.12     24.72 o 
 -12   7   4       76.20       73.16     13.37 o 
 -11   7   4        0.84        7.22      8.69 o 
 -10   7   4      147.83      142.22     13.66 o 
  -9   7   4        0.51        8.20      7.46 o 
  -8   7   4       19.96       27.62      7.68 o 
  -7   7   4       96.79       95.86      8.42 o 
  -6   7   4      198.97      196.02     10.12 o 
  -5   7   4       37.82       35.62      4.71 o 
  -4   7   4     1113.27     1293.66     37.77 o 
  -3   7   4      624.67      687.44     16.05 o 
  -2   7   4       71.77       55.19      4.82 o 
  -1   7   4     1357.82     1595.66     22.65 o 
   0   7   4      423.07      414.06     11.39 o 
   1   7   4      390.23      376.38      9.46 o 
   2   7   4     1040.90     1063.15     17.55 o 
   3   7   4      697.19      684.38     12.89 o 
   4   7   4      148.68      147.31     11.00 o 
   5   7   4      250.69      255.80     19.36 o 
   6   7   4       13.14        6.58     11.97 o 
   7   7   4      103.33      102.08     18.56 o 
   8   7   4        0.99        3.17     16.15 o 
   9   7   4      138.59      159.12     19.86 o 
 -12   8   4       46.84       39.33     11.58 o 
 -11   8   4      462.98      466.24     22.44 o 
 -10   8   4     1162.32     1220.24     30.31 o 
  -9   8   4     4931.85     4813.30     84.47 o 
  -8   8   4     5076.73     5015.90     73.72 o 
  -7   8   4     5228.39     5225.99     74.99 o 
  -6   8   4     3795.72     3633.07     52.33 o 
  -5   8   4     1431.12     1345.36     21.46 o 
  -4   8   4     1366.49     1248.56     21.88 o 
  -3   8   4     3374.64     3289.67     46.70 o 
  -2   8   4     3101.55     2829.89     41.31 o 
  -1   8   4     2723.97     2434.76     32.32 o 
   0   8   4     3990.32     3763.80     47.30 o 
   1   8   4     2272.80     2156.55     28.43 o 
   2   8   4     3750.47     3774.07     53.91 o 
   3   8   4     1804.52     1739.67     35.87 o 
   4   8   4     1083.69     1089.26     27.89 o 
   5   8   4      385.68      345.36     19.87 o 
   6   8   4      352.40      303.32     20.16 o 
   7   8   4      640.96      598.83     34.08 o 
   8   8   4      838.81      759.64     60.56 o 
   9   8   4      487.13      572.37     31.44 o 
 -12   9   4      176.08      176.17     17.32 o 
 -11   9   4      930.90      915.08     34.53 o 
 -10   9   4     1586.26     1616.61     41.10 o 
  -9   9   4      476.36      461.37     20.53 o 
  -8   9   4      198.21      179.43     13.11 o 
  -7   9   4     2184.39     2140.26     37.38 o 
  -6   9   4      699.75      696.83     15.51 o 
  -5   9   4     1513.11     1586.05     24.50 o 
  -4   9   4      481.36      449.05     11.77 o 
  -3   9   4       12.09       13.42      3.72 o 
  -2   9   4      226.18      253.58      9.29 o 
  -1   9   4      264.99      243.84      7.71 o 
   0   9   4      135.99      155.82      6.52 o 
   1   9   4       45.81       57.43      5.05 o 
   2   9   4        0.09        2.17      3.56 o 
   3   9   4       44.20       40.63      7.29 o 
   4   9   4       45.42       58.80      8.93 o 
   5   9   4      303.52      294.65     19.00 o 
   6   9   4        7.58       13.02     10.09 o 
   7   9   4       36.33       32.87     15.18 o 
   8   9   4       60.14       72.69     19.26 o 
 -12  10   4       99.73      114.17     15.80 o 
 -11  10   4      491.89      473.76     23.77 o 
 -10  10   4      254.52      270.84     18.15 o 
  -9  10   4      923.06      928.67     45.65 o 
  -8  10   4      913.39      892.81     26.83 o 
  -7  10   4     1936.64     1954.93     35.36 o 
  -6  10   4     5052.72     4921.48     68.33 o 
  -5  10   4     4615.93     4563.04     58.02 o 
  -4  10   4     6726.94     6644.42     87.69 o 
  -3  10   4     5650.89     5698.95     76.67 o 
  -2  10   4     1459.93     1388.13     24.85 o 
  -1  10   4     1235.31     1270.97     20.39 o 
   0  10   4     1147.07     1126.88     17.91 o 
   1  10   4       43.57       36.30      4.23 o 
   2  10   4      457.41      411.34     13.61 o 
   3  10   4     2202.02     2186.82     43.33 o 
   4  10   4     2977.47     2930.11     55.53 o 
   5  10   4     2395.49     2364.79     58.47 o 
   6  10   4     1440.71     1395.76     42.99 o 
   7  10   4       96.37      108.85     16.44 o 
   8  10   4       92.62      114.19     21.68 o 
 -12  11   4       51.54       39.10     13.15 o 
 -11  11   4      163.62      167.85     17.20 o 
 -10  11   4       50.38       62.53     12.03 o 
  -9  11   4       70.05       79.22     11.71 o 
  -8  11   4       44.34       43.65      9.31 o 
  -7  11   4     1993.23     2020.01     43.41 o 
  -6  11   4      435.46      417.18     13.04 o 
  -5  11   4      139.89      134.85      7.48 o 
  -4  11   4      104.74      102.40      6.00 o 
  -3  11   4     3932.54     4024.70     57.29 o 
  -2  11   4     2080.62     2091.36     34.24 o 
  -1  11   4       45.16       41.63      5.85 o 
   0  11   4      566.59      555.13     12.32 o 
   1  11   4      865.28      876.06     17.00 o 
   2  11   4      437.60      452.23     14.65 o 
   3  11   4      358.86      362.48     15.82 o 
   4  11   4      613.09      624.84     21.69 o 
   5  11   4       80.81      104.38     11.99 o 
   6  11   4      605.19      687.89     30.29 o 
   7  11   4      493.73      516.71     29.28 o 
   8  11   4      127.68      127.39     22.66 o 
 -11  12   4       42.28       37.41     12.14 o 
 -10  12   4     1654.33     1730.26     44.77 o 
  -9  12   4     1308.87     1307.24     36.22 o 
  -8  12   4      345.55      350.00     18.40 o 
  -7  12   4       10.23       22.67      7.80 o 
  -6  12   4      340.32      309.27     11.64 o 
  -5  12   4      452.85      497.62     14.26 o 
  -4  12   4        8.64       10.11      3.90 o 
  -3  12   4        4.81        1.27      3.90 o 
  -2  12   4     2186.28     2207.52     45.35 o 
  -1  12   4      579.10      534.58     14.21 o 
   0  12   4      918.11      871.09     20.27 o 
   1  12   4       42.94       48.12      6.54 o 
   2  12   4       41.33       26.01      7.08 o 
   3  12   4      202.87      209.65     12.92 o 
   4  12   4      253.87      262.86     19.79 o 
   5  12   4       49.10       65.91     10.78 o 
   6  12   4        2.19        9.11     10.42 o 
   7  12   4      215.01      273.93     26.05 o 
   8  12   4      311.76      340.87     31.26 o 
 -11  13   4      250.16      273.97     20.40 o 
 -10  13   4      217.50      251.81     28.52 o 
  -9  13   4      504.83      525.92     23.44 o 
  -8  13   4        5.28       11.25      7.96 o 
  -7  13   4      236.93      216.43     14.46 o 
  -6  13   4     1565.40     1594.44     65.59 o 
  -5  13   4      333.47      335.08     12.12 o 
  -4  13   4      224.60      218.26      8.87 o 
  -3  13   4      389.09      372.97     15.83 o 
  -2  13   4      693.62      699.25     15.64 o 
  -1  13   4        3.01        4.08      4.14 o 
   0  13   4       31.94       21.06      4.41 o 
   1  13   4      697.82      684.85     19.23 o 
   2  13   4      337.81      323.92     14.87 o 
   3  13   4       36.49       28.78      8.06 o 
   4  13   4      167.83      191.80     16.44 o 
   5  13   4      187.00      208.61     15.39 o 
   6  13   4      112.83      123.13     13.93 o 
   7  13   4       68.35       76.93     15.96 o 
 -11  14   4       30.08       20.28     12.31 o 
 -10  14   4        7.82       -8.08      9.98 o 
  -9  14   4        1.75       14.96      9.41 o 
  -8  14   4      516.67      501.91     29.68 o 
  -7  14   4      142.91      132.82     12.89 o 
  -6  14   4       49.09       60.21     10.96 o 
  -5  14   4     2302.73     2269.01     37.97 o 
  -4  14   4       90.19       96.79      8.77 o 
  -3  14   4      333.38      304.08     15.35 o 
  -2  14   4     1532.75     1572.66     32.83 o 
  -1  14   4       13.44       13.73      4.78 o 
   0  14   4       12.76       13.99      4.50 o 
   1  14   4     1195.02     1246.98     29.43 o 
   2  14   4      202.19      190.51     12.58 o 
   3  14   4       92.79      108.41     12.12 o 
   4  14   4      866.85      911.04     27.87 o 
   5  14   4     1251.38     1243.43     34.54 o 
   6  14   4       85.84       96.03     13.41 o 
   7  14   4      228.12      250.60     22.45 o 
 -10  15   4       70.69       60.52     13.49 o 
  -9  15   4       16.23       23.74     11.04 o 
  -8  15   4       57.96       42.15     10.85 o 
  -7  15   4      210.13      173.98     16.76 o 
  -6  15   4      185.47      186.06     13.95 o 
  -5  15   4      485.19      437.47     23.52 o 
  -4  15   4        1.91       -1.41      5.01 o 
  -3  15   4        0.73       -5.49      4.19 o 
  -2  15   4     1669.78     1671.55     26.29 o 
  -1  15   4       10.62       12.63      5.07 o 
   0  15   4      278.55      255.71     13.58 o 
   1  15   4       94.68       94.87     10.72 o 
   2  15   4      120.05      115.73     14.40 o 
   3  15   4       24.95       32.30      8.72 o 
   4  15   4     1438.20     1464.04     37.24 o 
   5  15   4       54.07       63.64     11.58 o 
   6  15   4      318.14      323.62     19.99 o 
   7  15   4       11.07       19.64     13.60 o 
 -10  16   4      346.96      349.46     22.91 o 
  -9  16   4     1072.39     1064.76     35.01 o 
  -8  16   4     1125.77     1139.67     34.74 o 
  -7  16   4     1419.41     1408.61     37.56 o 
  -6  16   4     1049.01     1002.84     33.60 o 
  -5  16   4      742.16      772.39     28.48 o 
  -4  16   4      895.94      885.90     21.34 o 
  -3  16   4      130.67      122.93      8.32 o 
  -2  16   4      291.79      279.20     12.58 o 
  -1  16   4     1024.03      997.90     20.85 o 
   0  16   4     1760.44     1733.41     32.96 o 
   1  16   4      990.06      945.23     26.02 o 
   2  16   4       64.27       71.66     10.50 o 
   3  16   4      210.57      244.10     15.48 o 
   4  16   4      321.77      346.11     19.17 o 
   5  16   4      830.93      839.45     29.02 o 
   6  16   4      822.32      834.54     31.69 o 
 -10  17   4       12.78       18.13     12.46 o 
  -9  17   4       30.40       15.68     11.19 o 
  -8  17   4        6.16        2.85      9.53 o 
  -7  17   4        9.41       12.58      9.12 o 
  -6  17   4       34.66       43.82     10.26 o 
  -5  17   4      363.30      301.59     19.47 o 
  -4  17   4        3.73        5.33      5.56 o 
  -3  17   4        7.45        3.36      5.56 o 
  -2  17   4     1247.63     1161.15     23.20 o 
  -1  17   4      240.17      206.63     10.15 o 
   0  17   4        3.44        0.42      5.28 o 
   1  17   4      304.27      267.81     13.38 o 
   2  17   4      483.87      488.37     19.87 o 
   3  17   4        0.93       -0.44      7.79 o 
   4  17   4        0.59       -3.87      8.41 o 
   5  17   4      177.83      186.53     17.68 o 
   6  17   4      166.77      182.88     17.45 o 
  -9  18   4      713.01      716.87     36.64 o 
  -8  18   4     2196.45     2164.52     52.52 o 
  -7  18   4     1183.08     1206.79     35.84 o 
  -6  18   4     1043.52     1026.33     60.38 o 
  -5  18   4     1587.13     1630.93     48.03 o 
  -4  18   4      793.74      799.10     29.75 o 
  -3  18   4     1214.91     1301.19     32.07 o 
  -2  18   4     1375.96     1405.05     33.87 o 
  -1  18   4     1935.21     1882.26     30.24 o 
   0  18   4      714.30      667.01     17.66 o 
   1  18   4     1932.78     1864.22     36.94 o 
   2  18   4     1071.46     1133.23     31.43 o 
   3  18   4      584.01      608.71     23.73 o 
   4  18   4     1360.89     1407.00     40.83 o 
   5  18   4      202.99      216.86     17.71 o 
   6  18   4      252.90      271.68     19.96 o 
  -9  19   4      214.95      226.10     19.87 o 
  -8  19   4        0.01       -8.55      9.49 o 
  -7  19   4      105.09      129.63     15.21 o 
  -6  19   4      154.51      159.03     15.49 o 
  -5  19   4      151.23      135.75     16.13 o 
  -4  19   4       72.49       55.38     18.80 o 
  -3  19   4      193.76      227.90     12.90 o 
  -2  19   4        7.49       -2.23      6.47 o 
  -1  19   4      688.87      636.67     17.73 o 
   0  19   4        1.93       -0.27      6.46 o 
   1  19   4       34.36       36.63      8.42 o 
   2  19   4      137.38      156.31     13.88 o 
   3  19   4       17.55       11.75      9.26 o 
   4  19   4      254.30      279.00     18.89 o 
   5  19   4        3.11       -0.09     10.16 o 
  -8  20   4        2.26        6.54     11.03 o 
  -7  20   4      126.48      133.85     15.70 o 
  -6  20   4      741.84      737.46     33.26 o 
  -5  20   4      574.06      593.66     27.83 o 
  -4  20   4      751.82      825.87     32.90 o 
  -3  20   4      287.64      298.87     17.16 o 
  -2  20   4      259.00      259.45     15.07 o 
  -1  20   4      319.20      347.93     15.90 o 
   0  20   4       70.58       83.97      9.74 o 
   1  20   4       54.21       40.47      9.03 o 
   2  20   4      218.00      204.94     19.18 o 
   3  20   4      583.14      575.36     27.42 o 
   4  20   4      339.95      358.25     21.15 o 
   5  20   4      310.14      312.31     21.09 o 
  -8  21   4      274.23      259.21     23.71 o 
  -7  21   4      107.30      109.31     15.19 o 
  -6  21   4      499.77      429.56     30.59 o 
  -5  21   4      126.45      101.84     19.33 o 
  -4  21   4      161.37      143.69     16.77 o 
  -3  21   4      320.14      305.51     17.81 o 
  -2  21   4      604.02      558.12     21.46 o 
  -1  21   4      214.63      221.51     17.22 o 
   0  21   4       15.28        0.63      7.17 o 
   1  21   4       11.95        4.00      7.89 o 
   2  21   4       11.57       -8.32      7.61 o 
   3  21   4       94.92       79.81     13.28 o 
   4  21   4        7.09       -0.75      9.91 o 
  -7  22   4       12.54       -1.37     10.56 o 
  -6  22   4        2.21       -1.59      9.79 o 
  -5  22   4      654.46      661.32     32.64 o 
  -4  22   4       82.79       81.06     13.31 o 
  -3  22   4       20.96       32.04     10.08 o 
  -2  22   4       81.70       87.20     13.91 o 
  -1  22   4      372.98      428.38     23.00 o 
   0  22   4      366.48      355.67     15.41 o 
   1  22   4      250.46      264.23     16.18 o 
   2  22   4       27.83       23.52      9.44 o 
   3  22   4       46.64       45.34     12.54 o 
  -6  23   4      393.60      394.91     26.93 o 
  -5  23   4      125.92      119.11     19.52 o 
  -4  23   4      162.67      138.62     18.22 o 
  -3  23   4       70.91       47.88     15.40 o 
  -2  23   4      193.40      223.26     43.38 o 
  -1  23   4      185.49      201.37     27.05 o 
   0  23   4        6.92       15.84     11.17 o 
   1  23   4       43.27       63.97     10.89 o 
   2  23   4       47.88       28.07     10.13 o 
  -5  24   4      962.30      959.26     82.39 o 
  -4  24   4      139.82      143.97     24.49 o 
  -3  24   4      247.92      231.71     32.57 o 
  -2  24   4        6.92      -12.98     13.05 o 
  -1  24   4       88.52       82.43     17.77 o 
   0  24   4       26.19       15.53     11.72 o 
   1  24   4        2.35       -9.15     17.88 o 
  -2  25   4       36.97       31.46     24.67 o 
 -13   1   5      597.78      665.23     39.74 o 
 -12   1   5     1699.72     1617.47     46.70 o 
 -11   1   5      485.25      504.77     24.98 o 
 -10   1   5     1924.90     1855.87     32.58 o 
  -9   1   5     1237.55     1199.94     21.54 o 
  -8   1   5     2387.05     2271.18     34.18 o 
  -7   1   5     2312.21     2262.51     40.55 o 
  -6   1   5     3316.76     3272.33     52.41 o 
  -5   1   5     2873.94     2698.19     38.43 o 
  -4   1   5     3439.92     3266.88     40.30 o 
  -3   1   5    20121.77    21779.54    219.73 o 
  -2   1   5     8717.84     8919.62    122.77 o 
  -1   1   5     8632.40     8826.32    109.32 o 
   0   1   5     2985.49     2839.52     44.18 o 
   1   1   5     1473.23     1352.33     22.65 o 
   2   1   5      349.40      336.27      9.96 o 
   3   1   5      511.62      479.06     11.63 o 
   4   1   5      692.45      711.83     15.77 o 
   5   1   5      809.44      795.91     19.05 o 
   6   1   5     1040.73     1050.19     26.49 o 
   7   1   5      841.27      875.94     29.44 o 
   8   1   5       58.19       58.68     14.89 o 
 -13   2   5      463.96      533.97     36.16 o 
 -12   2   5       93.73      103.64     15.28 o 
 -11   2   5       13.32       14.55      7.32 o 
 -10   2   5        5.65       13.23      6.51 o 
  -9   2   5       10.37        7.61      4.96 o 
  -8   2   5       12.18       19.22      4.51 o 
  -7   2   5      786.57      798.89     20.23 o 
  -6   2   5     1062.10     1135.39     20.98 o 
  -5   2   5        8.56        3.07      2.98 o 
  -4   2   5     1154.71     1239.33     18.44 o 
  -3   2   5     2697.86     3102.12     35.39 o 
  -2   2   5     4498.55     4733.76     61.69 o 
  -1   2   5      557.27      501.66     14.97 o 
   0   2   5     1187.05     1119.53     19.13 o 
   1   2   5       42.31       38.52      4.24 o 
   2   2   5      357.46      352.85      9.93 o 
   3   2   5       24.43       22.35      4.76 o 
   4   2   5        4.66       13.45      4.60 o 
   5   2   5       83.45      104.12     10.62 o 
   6   2   5       68.53       82.95      9.87 o 
   7   2   5       53.60       80.98     12.83 o 
   8   2   5       48.06       79.61     16.05 o 
 -13   3   5      110.65      130.21     22.00 o 
 -12   3   5      141.93      160.09     22.04 o 
 -11   3   5      238.27      220.95     13.17 o 
 -10   3   5       74.40       72.31      8.84 o 
  -9   3   5      139.62      139.47      9.70 o 
  -8   3   5     2401.55     2338.56     44.61 o 
  -7   3   5     1775.77     1711.22     37.21 o 
  -6   3   5      446.72      395.91     11.41 o 
  -5   3   5      692.70      851.60     15.17 o 
  -4   3   5     1127.31     1242.89     18.72 o 
  -3   3   5       68.14       73.26      3.50 o 
  -2   3   5     2548.68     2624.32     37.30 o 
  -1   3   5       82.33       68.17      4.18 o 
   0   3   5     2244.75     2232.63     30.45 o 
   1   3   5     2971.05     2748.66     36.77 o 
   2   3   5     1583.14     1540.97     24.12 o 
   3   3   5      162.73      159.59      7.25 o 
   4   3   5        3.60        1.83      3.78 o 
   5   3   5      186.43      195.11     13.08 o 
   6   3   5        2.74        3.25      6.98 o 
   7   3   5       19.27        2.76      8.83 o 
   8   3   5       28.49       23.42     13.40 o 
 -13   4   5       18.11       46.26     31.53 o 
 -12   4   5       25.25        9.30     13.47 o 
 -11   4   5      538.13      530.02     21.75 o 
 -10   4   5      168.33      172.02     11.33 o 
  -9   4   5      122.02      102.29      8.71 o 
  -8   4   5      480.08      452.56     19.72 o 
  -7   4   5       24.82       13.36      4.05 o 
  -6   4   5       54.25       43.13      5.58 o 
  -5   4   5     2931.26     3077.63     39.91 o 
  -4   4   5     1002.52     1207.55     20.95 o 
  -3   4   5      871.16      955.09     17.36 o 
  -2   4   5     1226.20     1347.12     22.53 o 
  -1   4   5      695.30      745.14     18.47 o 
   0   4   5      254.23      304.36      8.21 o 
   1   4   5     1400.79     1403.94     21.94 o 
   2   4   5       78.35       73.18      5.39 o 
   3   4   5      453.10      457.43     11.26 o 
   4   4   5       44.25       35.33      5.40 o 
   5   4   5       36.17       26.37     11.50 o 
   6   4   5      208.03      223.54     14.90 o 
   7   4   5       63.23       53.19     11.33 o 
   8   4   5       62.74       70.33     16.24 o 
 -13   5   5       11.65       11.43     16.02 o 
 -12   5   5      514.07      493.07     32.35 o 
 -11   5   5      953.51      980.27     39.91 o 
 -10   5   5      247.38      235.17     15.52 o 
  -9   5   5      115.60      132.69      9.70 o 
  -8   5   5      998.40     1076.41     21.57 o 
  -7   5   5      758.89      745.91     16.31 o 
  -6   5   5       71.93       56.44      9.54 o 
  -5   5   5      110.89       89.36      7.81 o 
  -4   5   5     5280.60     5616.40     73.30 o 
  -3   5   5     2632.31     2784.19     39.68 o 
  -2   5   5      894.16      817.82     15.55 o 
  -1   5   5       10.58       19.62      2.64 o 
   0   5   5     1590.62     1631.80     23.96 o 
   1   5   5      208.68      243.69      8.83 o 
   2   5   5       53.63       62.05      5.23 o 
   3   5   5      242.83      227.76      9.85 o 
   4   5   5      286.93      270.17     19.19 o 
   5   5   5      349.76      396.86     20.45 o 
   6   5   5      337.49      341.79     26.04 o 
   7   5   5       46.84       62.94     11.64 o 
   8   5   5      110.31      158.00     23.16 o 
 -13   6   5        8.51       12.31     16.85 o 
 -12   6   5      581.38      552.21     29.78 o 
 -11   6   5      334.49      260.60     28.63 o 
 -10   6   5      481.11      493.98     20.59 o 
  -9   6   5      402.67      381.49     14.75 o 
  -8   6   5      293.62      278.75     14.12 o 
  -7   6   5      630.93      699.53     21.76 o 
  -6   6   5      766.02      762.65     25.50 o 
  -5   6   5      180.72      164.14      8.52 o 
  -4   6   5      580.32      560.16     14.69 o 
  -3   6   5       15.70       22.28      4.04 o 
  -2   6   5      110.31      142.09      5.58 o 
  -1   6   5     1133.36     1119.68     17.37 o 
   0   6   5       62.84       91.03      4.59 o 
   1   6   5      867.66      986.40     17.30 o 
   2   6   5      928.84      858.77     16.30 o 
   3   6   5     1675.36     1623.69     25.95 o 
   4   6   5      575.90      569.53     19.62 o 
   5   6   5      370.96      375.46     17.47 o 
   6   6   5       67.49       58.40     11.83 o 
   7   6   5       29.65       14.65     13.93 o 
   8   6   5        9.61       13.64     10.71 o 
 -12   7   5        3.37       -1.01      8.88 o 
 -11   7   5       32.84       36.21     10.32 o 
 -10   7   5       90.27       93.08     11.71 o 
  -9   7   5     1139.47     1124.31     25.78 o 
  -8   7   5     3312.64     3274.96     52.30 o 
  -7   7   5     9570.84     9728.50    162.56 o 
  -6   7   5     2610.57     2577.44     44.00 o 
  -5   7   5     2955.66     2805.19     53.46 o 
  -4   7   5      311.78      315.77     11.30 o 
  -3   7   5       34.77       17.92      3.77 o 
  -2   7   5     1048.34      985.29     16.62 o 
  -1   7   5     3900.76     3899.86     48.50 o 
   0   7   5     1043.22      941.88     16.31 o 
   1   7   5     2198.44     2022.41     26.78 o 
   2   7   5      981.79      961.01     17.61 o 
   3   7   5      714.01      707.02     43.06 o 
   4   7   5      647.16      632.03     21.16 o 
   5   7   5      557.93      552.06     21.08 o 
   6   7   5       92.13      110.53     16.25 o 
   7   7   5        2.41        1.26     10.25 o 
   8   7   5      190.14      231.19     22.16 o 
 -12   8   5      326.68      306.63     20.60 o 
 -11   8   5       95.96       90.28     12.88 o 
 -10   8   5      136.23      162.28     12.50 o 
  -9   8   5      755.62      785.65     28.59 o 
  -8   8   5      574.05      544.72     17.82 o 
  -7   8   5      370.38      394.89     16.53 o 
  -6   8   5      841.21      781.27     18.18 o 
  -5   8   5     1373.55     1346.10     29.23 o 
  -4   8   5      836.91      822.23     19.36 o 
  -3   8   5      541.61      603.95     13.67 o 
  -2   8   5     2520.35     2579.08     34.93 o 
  -1   8   5      607.33      561.21     13.24 o 
   0   8   5      396.33      384.38      9.81 o 
   1   8   5       83.58       78.84      5.98 o 
   2   8   5      225.85      237.29     11.74 o 
   3   8   5        0.02       -1.90      6.17 o 
   4   8   5        0.57        7.39      9.20 o 
   5   8   5      117.23      109.27     21.41 o 
   6   8   5       96.40       98.18     14.40 o 
   7   8   5      194.49      200.81     19.09 o 
   8   8   5        6.73        9.66     12.23 o 
 -12   9   5      508.57      528.61     31.09 o 
 -11   9   5     1420.36     1470.15     56.53 o 
 -10   9   5      288.16      299.81     18.26 o 
  -9   9   5      806.68      800.14     27.10 o 
  -8   9   5     1170.76     1198.90     35.55 o 
  -7   9   5     2659.91     2585.90     43.30 o 
  -6   9   5     4214.69     4178.91     54.68 o 
  -5   9   5     8950.07     8846.51    114.55 o 
  -4   9   5    12891.32    12836.83    162.10 o 
  -3   9   5     2963.57     2778.90     42.04 o 
  -2   9   5     5610.58     5525.33     67.59 o 
  -1   9   5     1066.95      978.68     17.94 o 
   0   9   5     1632.33     1629.93     24.95 o 
   1   9   5      897.50      867.43     16.68 o 
   2   9   5     1149.24     1143.15     31.66 o 
   3   9   5      736.96      684.82     23.69 o 
   4   9   5      863.15      877.38     25.79 o 
   5   9   5     1187.10     1122.25     36.42 o 
   6   9   5     1019.03     1060.48     36.79 o 
   7   9   5      567.93      618.77     62.58 o 
   8   9   5      231.28      204.50     36.51 o 
 -12  10   5        8.94       -1.48     12.33 o 
 -11  10   5        0.08       15.08      9.04 o 
 -10  10   5       18.28       19.99      9.26 o 
  -9  10   5      721.96      687.04     27.47 o 
  -8  10   5     1578.27     1539.05     60.51 o 
  -7  10   5      153.97      148.90      9.76 o 
  -6  10   5       11.86        8.30      4.75 o 
  -5  10   5        1.77        1.61      4.13 o 
  -4  10   5      712.09      756.42     17.38 o 
  -3  10   5      214.88      203.09      9.94 o 
  -2  10   5       75.19       75.76      5.67 o 
  -1  10   5     2095.34     2101.23     30.21 o 
   0  10   5      316.32      312.37      9.66 o 
   1  10   5       19.82       18.30      4.38 o 
   2  10   5       16.27       12.88      5.58 o 
   3  10   5       65.04       71.62      8.30 o 
   4  10   5       73.79       83.53     12.42 o 
   5  10   5       14.95       12.39     12.31 o 
   6  10   5       74.79       94.76     18.65 o 
   7  10   5      272.99      269.02     21.85 o 
 -12  11   5      319.70      316.73     21.63 o 
 -11  11   5      103.55      131.73     15.46 o 
 -10  11   5       11.22        1.54      8.66 o 
  -9  11   5      164.07      166.01     17.48 o 
  -8  11   5     1041.23     1015.87     33.07 o 
  -7  11   5     1268.63     1313.05     24.70 o 
  -6  11   5     2436.98     2454.52     40.00 o 
  -5  11   5      185.27      172.41      9.60 o 
  -4  11   5      523.79      511.70     14.14 o 
  -3  11   5     2636.51     2632.11     41.45 o 
  -2  11   5     1504.39     1492.12     22.86 o 
  -1  11   5     1969.55     1996.28     51.31 o 
   0  11   5     1260.95     1293.68     22.24 o 
   1  11   5      771.22      759.81     18.55 o 
   2  11   5      341.22      331.97     14.47 o 
   3  11   5       16.14       13.64      6.94 o 
   4  11   5      191.40      233.77     18.23 o 
   5  11   5      112.87       94.56     17.43 o 
   6  11   5      560.21      586.17     40.61 o 
   7  11   5      261.56      269.09     22.14 o 
 -12  12   5        0.07        6.27     11.51 o 
 -11  12   5        3.72        3.70      9.98 o 
 -10  12   5       55.69       53.04     11.80 o 
  -9  12   5      259.02      229.89     26.98 o 
  -8  12   5       79.33       92.55     11.59 o 
  -7  12   5      391.46      355.57     14.32 o 
  -6  12   5        0.50        0.88      4.77 o 
  -5  12   5      175.52      179.34      9.64 o 
  -4  12   5       59.56       65.64      6.69 o 
  -3  12   5      577.26      575.30     15.76 o 
  -2  12   5      170.20      163.73      7.47 o 
  -1  12   5     1403.60     1387.81     23.22 o 
   0  12   5       57.38       71.10      6.93 o 
   1  12   5      446.59      436.71     15.02 o 
   2  12   5      137.21      137.91     11.98 o 
   3  12   5        1.75       -5.34      6.50 o 
   4  12   5       24.94       27.79     11.74 o 
   5  12   5        6.46       -0.85     12.05 o 
   6  12   5      133.46      127.29     20.91 o 
   7  12   5       19.49       12.45     12.03 o 
 -11  13   5      140.47      152.44     16.95 o 
 -10  13   5      103.00       75.02     13.25 o 
  -9  13   5        3.17        5.58      8.30 o 
  -8  13   5      611.84      607.66     43.69 o 
  -7  13   5     1251.54     1292.70     33.81 o 
  -6  13   5      592.90      578.74     24.56 o 
  -5  13   5        7.63        3.48      4.75 o 
  -4  13   5      944.28      930.92     20.78 o 
  -3  13   5     1232.25     1244.61     25.18 o 
  -2  13   5       52.91       37.52      5.21 o 
  -1  13   5      120.13      140.25      7.77 o 
   0  13   5     1042.97     1033.87     19.85 o 
   1  13   5      227.26      215.72     11.12 o 
   2  13   5      591.54      579.54     19.82 o 
   3  13   5      526.50      484.76     25.85 o 
   4  13   5      152.28      130.22     12.74 o 
   5  13   5       91.08       80.87     17.35 o 
   6  13   5      239.31      282.49     26.72 o 
   7  13   5      108.33      130.63     23.24 o 
 -11  14   5        0.47       -6.86     10.50 o 
 -10  14   5        0.16       11.20      9.88 o 
  -9  14   5       65.85       49.81     11.78 o 
  -8  14   5       28.27       38.40     10.18 o 
  -7  14   5       60.15       61.98     10.32 o 
  -6  14   5       38.32       34.23      6.36 o 
  -5  14   5      129.24      118.95     12.97 o 
  -4  14   5      399.97      401.87     12.73 o 
  -3  14   5       48.81       43.44      6.82 o 
  -2  14   5      760.93      745.14     17.69 o 
  -1  14   5      557.13      534.76     13.86 o 
   0  14   5       84.60       93.88      8.19 o 
   1  14   5       99.65       97.53      8.81 o 
   2  14   5       17.40       10.99      6.62 o 
   3  14   5      155.99      149.42     11.60 o 
   4  14   5       61.18       73.02     11.38 o 
   5  14   5       55.98       47.01     12.60 o 
   6  14   5       84.83      101.62     20.25 o 
 -11  15   5      386.44      442.98     28.96 o 
 -10  15   5       29.52       34.06     11.91 o 
  -9  15   5        2.22      -12.08      8.26 o 
  -8  15   5       23.03       29.91      9.94 o 
  -7  15   5       63.35       51.20     11.40 o 
  -6  15   5       73.10       53.97     12.32 o 
  -5  15   5     1500.64     1432.73     37.33 o 
  -4  15   5     1543.06     1451.49     29.06 o 
  -3  15   5     3729.09     3730.98     63.54 o 
  -2  15   5      513.55      531.43     14.89 o 
  -1  15   5      485.21      461.21     13.39 o 
   0  15   5       56.68       70.84      7.92 o 
   1  15   5        3.84        4.85      6.01 o 
   2  15   5      261.09      247.35     13.24 o 
   3  15   5       86.21       97.48     10.71 o 
   4  15   5        9.75       19.11      9.19 o 
   5  15   5       67.49       66.31     12.33 o 
   6  15   5      487.14      488.47     34.99 o 
 -10  16   5      420.91      463.75     25.64 o 
  -9  16   5      785.02      771.90     44.56 o 
  -8  16   5       79.93       96.19     13.18 o 
  -7  16   5        1.03      -10.33      7.74 o 
  -6  16   5     1272.48     1195.83     37.36 o 
  -5  16   5       77.18       72.41      9.35 o 
  -4  16   5      199.93      186.62     11.23 o 
  -3  16   5      571.81      558.55     14.61 o 
  -2  16   5      127.97      116.76      8.54 o 
  -1  16   5        0.08        7.99      6.00 o 
   0  16   5     2011.28     1978.65     40.69 o 
   1  16   5        3.36        1.32      6.12 o 
   2  16   5      304.34      292.18     14.54 o 
   3  16   5     1173.61     1193.87     29.63 o 
   4  16   5      482.70      508.78     20.45 o 
   5  16   5        8.07       -0.75     11.43 o 
   6  16   5      134.87      132.35     35.76 o 
 -10  17   5       90.68      102.64     25.12 o 
  -9  17   5     1224.12     1315.38     53.27 o 
  -8  17   5     2986.42     3054.64     72.83 o 
  -7  17   5     2519.95     2607.79     63.77 o 
  -6  17   5     4846.78     4779.93     97.37 o 
  -5  17   5      604.97      607.48     25.99 o 
  -4  17   5      558.01      584.26     18.42 o 
  -3  17   5      411.85      404.81     13.82 o 
  -2  17   5      683.59      659.24     18.96 o 
  -1  17   5     1311.72     1317.61     36.41 o 
   0  17   5     1576.51     1577.11     35.64 o 
   1  17   5     1286.48     1329.58     36.95 o 
   2  17   5      961.56      971.75     29.04 o 
   3  17   5      814.67      858.44     25.31 o 
   4  17   5      338.05      357.74     20.78 o 
   5  17   5       46.41       27.02     16.91 o 
  -9  18   5      194.69      210.24     21.23 o 
  -8  18   5       23.78       36.34     12.15 o 
  -7  18   5        0.02        5.46      9.38 o 
  -6  18   5      155.53      138.01     16.33 o 
  -5  18   5      801.88      803.36     30.98 o 
  -4  18   5       26.17       25.82      7.88 o 
  -3  18   5      161.46      139.32     10.24 o 
  -2  18   5       68.10       66.91      7.73 o 
  -1  18   5      549.93      580.36     20.52 o 
   0  18   5        1.94        3.46      7.30 o 
   1  18   5      689.86      648.91     25.97 o 
   2  18   5      150.68      185.87     18.24 o 
   3  18   5       22.47       36.77     11.21 o 
   4  18   5        1.95       -0.81     12.45 o 
   5  18   5        0.27        5.62     12.51 o 
  -9  19   5      282.23      304.91     24.94 o 
  -8  19   5      212.96      205.94     23.52 o 
  -7  19   5      478.30      433.01     27.32 o 
  -6  19   5      145.36      165.51     17.69 o 
  -5  19   5     1756.08     1731.62     48.85 o 
  -4  19   5     2686.60     2722.47     64.90 o 
  -3  19   5     1823.18     1903.41     41.25 o 
  -2  19   5      773.01      785.46     24.41 o 
  -1  19   5      523.79      544.35     25.22 o 
   0  19   5      272.69      265.30     21.08 o 
   1  19   5      376.07      410.82     27.96 o 
   2  19   5      319.71      342.56     23.63 o 
   3  19   5      173.83      174.69     20.08 o 
   4  19   5      143.34      161.83     25.04 o 
  -8  20   5       60.54       56.14     13.35 o 
  -7  20   5      255.47      302.00     23.14 o 
  -6  20   5       61.09       58.41     12.41 o 
  -5  20   5      120.36      100.25     13.52 o 
  -4  20   5        3.01        3.09      8.30 o 
  -3  20   5        0.67       -1.97      7.09 o 
  -2  20   5      274.94      268.89     15.73 o 
  -1  20   5      310.88      320.74     17.51 o 
   0  20   5      821.72      762.37     52.87 o 
   1  20   5      141.83      133.61     16.41 o 
   2  20   5       51.77       67.96     14.91 o 
   3  20   5       24.78       21.49     12.76 o 
   4  20   5        1.97       -8.88     11.91 o 
  -7  21   5      228.20      265.91     22.98 o 
  -6  21   5      109.67       87.19     23.86 o 
  -5  21   5        1.92       10.71      9.75 o 
  -4  21   5       22.34       11.39     11.07 o 
  -3  21   5       37.81       37.68     13.59 o 
  -2  21   5       70.87       87.12     13.76 o 
  -1  21   5        2.05       -1.84     12.19 o 
   0  21   5       96.47       78.27     19.54 o 
   1  21   5      551.85      625.18     36.76 o 
   2  21   5       32.56       32.88     13.10 o 
   3  21   5      290.53      285.23     24.20 o 
  -7  22   5        4.53        3.14     11.05 o 
  -6  22   5      123.43      117.12     27.22 o 
  -5  22   5       33.80       30.38     13.01 o 
  -4  22   5        7.66        5.39     11.25 o 
  -3  22   5        9.63        8.23     10.71 o 
  -2  22   5       21.60       37.91     11.94 o 
  -1  22   5       19.89       -0.61     12.35 o 
   0  22   5       22.94       15.06     14.45 o 
   1  22   5        3.02        0.52     14.46 o 
   2  22   5       23.42       27.73     13.34 o 
  -6  23   5       19.21        6.56     11.30 o 
  -5  23   5      108.99      149.63     19.01 o 
  -4  23   5      123.90      156.82     25.04 o 
  -3  23   5       59.69       61.76     17.48 o 
  -2  23   5        2.68       -2.77     20.10 o 
  -1  23   5       17.93        7.02     18.02 o 
   0  23   5        4.33        9.49     14.65 o 
   1  23   5      152.90      161.88     24.46 o 
  -4  24   5        0.05        3.52     12.25 o 
  -3  24   5        2.39       11.33     14.75 o 
  -2  24   5       83.05       60.01     26.75 o 
  -1  24   5        6.67       -0.50     13.63 o 
 -13   0   6      370.83      372.52     43.38 o 
 -12   0   6      273.33      248.55     23.82 o 
 -11   0   6     2871.75     2931.96     80.26 o 
 -10   0   6     4388.90     4380.65     85.39 o 
  -9   0   6     1379.90     1309.21     34.60 o 
  -8   0   6     6258.98     6089.69    131.56 o 
  -7   0   6       37.31       13.76     12.54 o 
  -6   0   6     3318.72     3129.83     71.30 o 
  -5   0   6     2645.57     2794.91     63.06 o 
  -4   0   6     4103.27     4097.60     71.23 o 
  -3   0   6    10759.66    10897.49    172.46 o 
  -2   0   6     9662.01     9565.04    152.15 o 
  -1   0   6    11849.62    11628.99    227.86 o 
   0   0   6     3462.37     3335.83     75.35 o 
   2   0   6      505.52      523.47     16.28 o 
   3   0   6      119.89      141.60     14.34 o 
   4   0   6      521.20      494.85     17.93 o 
   5   0   6      141.01      165.11     17.79 o 
   6   0   6     1056.24     1073.29     76.78 o 
   7   0   6      149.36      165.36     23.15 o 
   8   0   6      740.53      754.19     57.51 o 
 -13   1   6      125.63      165.29     25.83 o 
 -12   1   6      342.13      339.03     21.88 o 
 -11   1   6      342.36      345.34     17.92 o 
 -10   1   6       73.00       82.77      7.99 o 
  -9   1   6        0.52        6.77      4.88 o 
  -8   1   6     2240.78     2259.83     42.15 o 
  -7   1   6       11.23        6.02      4.86 o 
  -6   1   6      361.95      404.12     12.74 o 
  -5   1   6      697.86      692.14     13.04 o 
  -4   1   6     1158.32     1220.18     17.10 o 
  -3   1   6      213.64      243.27      6.85 o 
  -2   1   6        0.05        6.85      3.05 o 
  -1   1   6     2802.62     2856.53     40.73 o 
   0   1   6     2867.51     2821.05     45.39 o 
   1   1   6      936.95      855.30     16.58 o 
   2   1   6      291.81      282.68     10.16 o 
   3   1   6      282.48      262.66      9.06 o 
   4   1   6        0.08       -1.05      4.53 o 
   5   1   6       84.50       78.66      8.38 o 
   6   1   6        0.33        3.79      9.51 o 
   7   1   6       36.59       26.07     11.61 o 
   8   1   6       77.36      102.96     21.46 o 
 -13   2   6       26.09       26.64     13.28 o 
 -12   2   6       79.04       75.05     15.86 o 
 -11   2   6      360.70      351.71     15.65 o 
 -10   2   6     1192.10     1183.49     26.79 o 
  -9   2   6      567.65      589.21     15.37 o 
  -8   2   6      253.83      250.32     12.39 o 
  -7   2   6     3291.23     3204.38     53.21 o 
  -6   2   6     5463.63     5614.45     74.27 o 
  -5   2   6     4382.44     4298.82     52.78 o 
  -4   2   6     2889.17     2909.14     36.77 o 
  -3   2   6     1007.26     1302.41     19.82 o 
  -2   2   6      138.50      126.47     10.16 o 
  -1   2   6     2088.23     2125.51     31.77 o 
   0   2   6     4560.08     4515.29     67.57 o 
   1   2   6     2745.86     2677.76     37.22 o 
   2   2   6     2476.07     2356.81     34.49 o 
   3   2   6     1559.66     1458.29     25.60 o 
   4   2   6      163.68      177.86      9.45 o 
   5   2   6      101.60      101.78     10.36 o 
   6   2   6        1.91       -4.73      7.51 o 
   7   2   6      195.87      228.25     20.72 o 
   8   2   6       60.05       90.99     19.39 o 
 -13   3   6       26.05        4.16     11.33 o 
 -12   3   6      256.87      278.85     20.75 o 
 -11   3   6      142.61      142.89     11.46 o 
 -10   3   6      133.29      129.57     10.46 o 
  -9   3   6     1280.62     1267.40     23.92 o 
  -8   3   6      213.07      210.79     16.64 o 
  -7   3   6       18.72       14.07      4.68 o 
  -6   3   6      185.27      183.47      7.96 o 
  -5   3   6        4.92        6.80      3.03 o 
  -4   3   6       72.74       54.87      3.65 o 
  -3   3   6     1653.18     1795.82     25.71 o 
  -2   3   6       58.26       59.53      9.22 o 
  -1   3   6       92.08      106.68      6.56 o 
   0   3   6       77.42       84.03      5.78 o 
   1   3   6       13.92       23.64      4.36 o 
   2   3   6      540.03      520.61     13.09 o 
   3   3   6      485.32      464.10     12.31 o 
   4   3   6      447.92      457.05     15.21 o 
   5   3   6       96.21      106.84     12.33 o 
   6   3   6       26.63       22.87      8.63 o 
   7   3   6       24.54       23.66     13.05 o 
 -13   4   6        8.49        5.20     11.97 o 
 -12   4   6       17.70        5.78      8.13 o 
 -11   4   6       12.44       22.91      7.01 o 
 -10   4   6      306.53      312.40     14.19 o 
  -9   4   6      859.98      838.77     23.50 o 
  -8   4   6       95.23       83.74      7.56 o 
  -7   4   6       63.02       47.64      5.93 o 
  -6   4   6      630.78      627.57     13.59 o 
  -5   4   6       27.08       40.10      4.15 o 
  -4   4   6       94.20       83.24      4.39 o 
  -3   4   6       27.85       55.38      4.92 o 
  -2   4   6     3416.53     3636.03     57.47 o 
  -1   4   6     1274.86     1225.63     28.63 o 
   0   4   6      784.60      755.74     14.65 o 
   1   4   6       58.77       63.90      5.41 o 
   2   4   6       65.36       69.69      6.06 o 
   3   4   6      396.84      386.62     11.45 o 
   4   4   6      193.40      190.07     11.62 o 
   5   4   6      451.32      458.23     23.40 o 
   6   4   6       14.12       20.12      8.75 o 
   7   4   6      281.62      291.31     24.56 o 
 -13   5   6       29.43        8.34     12.69 o 
 -12   5   6      131.04      124.68     14.16 o 
 -11   5   6        8.10        0.52      8.18 o 
 -10   5   6      278.25      280.72     17.76 o 
  -9   5   6      283.91      295.69     12.08 o 
  -8   5   6      191.60      198.02     10.37 o 
  -7   5   6      334.72      326.82     11.58 o 
  -6   5   6       43.17       57.48      6.22 o 
  -5   5   6      835.09      911.72     16.38 o 
  -4   5   6      510.44      581.39     11.63 o 
  -3   5   6      208.66      296.45      9.57 o 
  -2   5   6       20.00       19.83      6.02 o 
  -1   5   6       79.08       78.34      4.66 o 
   0   5   6      459.22      513.80     11.78 o 
   1   5   6       12.35       18.93      4.20 o 
   2   5   6      114.06      126.80      7.14 o 
   3   5   6      703.05      699.38     15.20 o 
   4   5   6      102.11       86.44      9.32 o 
   5   5   6       48.94       40.46      9.47 o 
   6   5   6      132.09      114.25     30.66 o 
   7   5   6       25.76       22.43     10.89 o 
 -13   6   6      223.13      218.36     37.42 o 
 -12   6   6      150.00      152.30     15.53 o 
 -11   6   6        3.41       -0.46      6.94 o 
 -10   6   6        4.72        7.94      6.90 o 
  -9   6   6       38.34       36.13      6.71 o 
  -8   6   6      731.32      671.22     21.92 o 
  -7   6   6       87.27       88.99     11.34 o 
  -6   6   6      750.68      701.90     16.65 o 
  -5   6   6     2031.79     2171.60     34.45 o 
  -4   6   6       93.11       75.62      5.90 o 
  -3   6   6     2541.30     2507.66     37.62 o 
  -2   6   6      965.67      978.11     23.92 o 
  -1   6   6       74.16       63.48      4.66 o 
   0   6   6     1046.34     1044.19     19.22 o 
   1   6   6      562.26      569.16     14.78 o 
   2   6   6       86.32       90.91      7.02 o 
   3   6   6      220.36      199.81     16.51 o 
   4   6   6      183.77      180.21     14.25 o 
   5   6   6       76.84       97.75     11.79 o 
   6   6   6      511.50      512.21     25.88 o 
   7   6   6       74.97       91.79     22.76 o 
 -13   7   6        3.96       18.00     11.52 o 
 -12   7   6       48.85       34.24     15.30 o 
 -11   7   6       42.42       46.41     11.00 o 
 -10   7   6     1258.44     1242.80     32.67 o 
  -9   7   6      323.99      302.09     12.41 o 
  -8   7   6      869.03      859.49     20.68 o 
  -7   7   6       78.39       65.16     12.34 o 
  -6   7   6      848.85      911.67     19.78 o 
  -5   7   6      969.88     1008.79     20.49 o 
  -4   7   6      475.75      485.01     14.73 o 
  -3   7   6      473.52      512.67     10.90 o 
  -2   7   6       50.83       78.67      5.31 o 
  -1   7   6      104.32      107.11      5.84 o 
   0   7   6      501.96      529.12     16.05 o 
   1   7   6       12.52       12.46      4.91 o 
   2   7   6      163.19      153.24     11.30 o 
   3   7   6       31.32       27.67      7.81 o 
   4   7   6       65.61       74.27     10.35 o 
   5   7   6      224.05      203.81     17.15 o 
   6   7   6       97.01       93.33     14.47 o 
   7   7   6      125.35      133.84     17.46 o 
 -12   8   6      264.73      291.59     38.79 o 
 -11   8   6      259.02      257.36     17.53 o 
 -10   8   6      527.54      554.93     21.90 o 
  -9   8   6      552.74      543.03     16.15 o 
  -8   8   6      237.90      245.67     18.92 o 
  -7   8   6     4994.74     4827.04     87.16 o 
  -6   8   6     6022.08     5890.98    102.63 o 
  -5   8   6     7807.00     7749.27    100.85 o 
  -4   8   6     5176.56     5235.12     65.64 o 
  -3   8   6     3237.18     3186.37     39.01 o 
  -2   8   6     2248.92     2242.73     34.81 o 
  -1   8   6      461.68      391.52      9.90 o 
   0   8   6     2558.60     2405.93     33.93 o 
   1   8   6     1140.59     1132.41     22.61 o 
   2   8   6     1838.59     1795.31     43.75 o 
   3   8   6     1294.04     1336.65     32.41 o 
   4   8   6      204.94      249.53     17.46 o 
   5   8   6      301.69      301.11     20.29 o 
   6   8   6      178.06      174.70     18.02 o 
   7   8   6      350.32      376.57     32.03 o 
 -12   9   6      220.91      251.94     35.97 o 
 -11   9   6       62.76       68.42     11.10 o 
 -10   9   6        6.08        5.58      7.43 o 
  -9   9   6      122.92      117.85     12.15 o 
  -8   9   6      296.74      267.04     13.81 o 
  -7   9   6     1874.83     1839.66     36.10 o 
  -6   9   6      159.57      175.48     18.94 o 
  -5   9   6      177.23      214.63     10.84 o 
  -4   9   6     1265.66     1265.06     22.15 o 
  -3   9   6      989.24     1036.38     17.27 o 
  -2   9   6      551.54      559.15     13.96 o 
  -1   9   6       65.17       67.38      5.27 o 
   0   9   6      607.40      598.94     13.51 o 
   1   9   6       11.18       22.19      4.75 o 
   2   9   6       52.38       43.82      8.02 o 
   3   9   6      119.85      135.87     11.90 o 
   4   9   6      151.14      169.30     16.02 o 
   5   9   6        1.22        5.37      9.91 o 
   6   9   6        4.31       -0.12     13.52 o 
   7   9   6       23.06       27.01     17.17 o 
 -12  10   6     1042.92     1032.45     34.46 o 
 -11  10   6     1615.93     1638.75     41.79 o 
 -10  10   6     1532.02     1567.67     45.40 o 
  -9  10   6     2057.31     2054.50     51.69 o 
  -8  10   6      153.83      170.69     11.82 o 
  -7  10   6      151.95      165.56      9.85 o 
  -6  10   6      140.79      159.39     10.25 o 
  -5  10   6     1958.61     1986.80     37.80 o 
  -4  10   6     4356.85     4304.79     62.02 o 
  -3  10   6     7561.95     7095.15     79.21 o 
  -2  10   6     7755.72     7615.14    100.26 o 
  -1  10   6     4264.53     4201.19     53.96 o 
   0  10   6      644.80      617.56     14.05 o 
   1  10   6      562.01      594.56     16.47 o 
   2  10   6       83.59       83.23      8.36 o 
   3  10   6      174.71      183.22     31.21 o 
   4  10   6      388.23      433.53     22.99 o 
   5  10   6      386.04      375.51     29.83 o 
   6  10   6      194.11      235.37     26.50 o 
   7  10   6      368.59      367.94     40.47 o 
 -12  11   6       50.95       56.76     13.55 o 
 -11  11   6        7.15       12.71      9.16 o 
 -10  11   6        3.21       -3.39      8.05 o 
  -9  11   6      658.71      586.10     26.05 o 
  -8  11   6        0.19        0.33      5.95 o 
  -7  11   6       52.40       50.51      6.72 o 
  -6  11   6     2428.91     2374.30     46.25 o 
  -5  11   6      904.90      865.49     19.75 o 
  -4  11   6       22.66       35.17      5.48 o 
  -3  11   6        2.26        2.66      3.25 o 
  -2  11   6     1187.71     1100.56     22.00 o 
  -1  11   6     1461.19     1403.94     29.19 o 
   0  11   6     1078.68     1031.98     19.45 o 
   1  11   6     1636.10     1565.16     30.00 o 
   2  11   6       53.94       68.87      8.18 o 
   3  11   6       29.02       20.36     11.38 o 
   4  11   6       16.33        7.58     21.69 o 
   5  11   6        4.70       15.71     14.59 o 
   6  11   6       11.39       17.81     15.61 o 
 -12  12   6       70.74       52.90     16.48 o 
 -11  12   6       91.77       57.89     12.74 o 
 -10  12   6       34.76       37.56     11.27 o 
  -9  12   6       53.48       35.11     10.16 o 
  -8  12   6        4.35       -1.06      7.19 o 
  -7  12   6        6.37        2.44      5.16 o 
  -6  12   6     2430.00     2327.52     62.95 o 
  -5  12   6     2086.45     2089.92     35.87 o 
  -4  12   6        3.02       -0.80      4.32 o 
  -3  12   6      207.44      188.17      8.44 o 
  -2  12   6     1434.15     1384.36     26.10 o 
  -1  12   6      653.18      670.16     18.38 o 
   0  12   6      674.41      691.49     17.84 o 
   1  12   6     1866.96     1867.92     45.73 o 
   2  12   6     1697.79     1671.27     49.66 o 
   3  12   6      514.07      505.05     32.42 o 
   4  12   6      191.82      157.24     22.71 o 
   5  12   6      431.27      346.67     30.14 o 
   6  12   6        7.79        4.65     14.62 o 
 -11  13   6       54.07       59.08     13.21 o 
 -10  13   6      128.82      125.64     16.36 o 
  -9  13   6      347.67      336.53     21.70 o 
  -8  13   6      106.12       93.18     21.19 o 
  -7  13   6       27.45       12.57      5.94 o 
  -6  13   6       12.15       12.86      5.89 o 
  -5  13   6      371.99      378.78     16.36 o 
  -4  13   6      215.03      200.70     12.72 o 
  -3  13   6       47.39       44.48      5.63 o 
  -2  13   6      103.37      117.24      7.62 o 
  -1  13   6      113.67       95.02      8.12 o 
   0  13   6      168.82      174.04     16.03 o 
   1  13   6       37.45       28.96     10.58 o 
   2  13   6        0.13       -2.38      9.47 o 
   3  13   6      110.20      107.83     19.07 o 
   4  13   6      150.19      170.55     23.26 o 
   5  13   6      130.90      103.82     21.90 o 
   6  13   6       96.14      104.58     23.00 o 
 -11  14   6      157.32      142.57     17.05 o 
 -10  14   6      720.14      699.56     31.35 o 
  -9  14   6        9.96        3.16      8.73 o 
  -8  14   6      364.26      362.73     21.65 o 
  -7  14   6      207.97      184.48     20.96 o 
  -6  14   6      120.97      114.90      9.42 o 
  -5  14   6       85.18       90.95      9.40 o 
  -4  14   6       95.19       82.03      8.07 o 
  -3  14   6      171.29      172.30      9.47 o 
  -2  14   6      603.47      616.91     17.73 o 
  -1  14   6     2862.13     2801.09     51.70 o 
   0  14   6       43.13       47.81     11.10 o 
   1  14   6      409.61      358.87     26.65 o 
   2  14   6        2.80        4.91     12.51 o 
   3  14   6       21.18       27.11     14.61 o 
   4  14   6      393.35      360.23     70.68 o 
   5  14   6        4.06        0.97     14.99 o 
 -11  15   6        3.96       -7.55     10.52 o 
 -10  15   6       54.08       40.94     17.32 o 
  -9  15   6       66.06       60.78     12.02 o 
  -8  15   6      431.31      444.73     24.47 o 
  -7  15   6      105.01       89.27     12.21 o 
  -6  15   6      209.39      195.29     15.82 o 
  -5  15   6      986.57      940.84     24.36 o 
  -4  15   6     1378.89     1373.25     31.74 o 
  -3  15   6       26.55       26.40      6.21 o 
  -2  15   6        8.78       10.68      6.13 o 
  -1  15   6      132.36      149.34     14.70 o 
   0  15   6       46.99       50.72     11.78 o 
   1  15   6      100.78       88.49     14.25 o 
   2  15   6      249.70      221.14     27.16 o 
   3  15   6        6.02       -5.99     12.69 o 
   4  15   6       81.97       89.42     27.99 o 
   5  15   6      490.75      423.32     34.96 o 
 -10  16   6      103.72      104.70     15.35 o 
  -9  16   6      221.18      173.79     16.73 o 
  -8  16   6      329.06      329.58     22.34 o 
  -7  16   6      735.87      790.18     30.78 o 
  -6  16   6      790.64      863.23     31.35 o 
  -5  16   6     1019.13     1027.58     24.71 o 
  -4  16   6     1250.90     1213.76     30.38 o 
  -3  16   6      933.57      883.34     20.63 o 
  -2  16   6      914.21      902.04     22.67 o 
  -1  16   6     1478.72     1412.17     50.24 o 
   0  16   6      116.05      106.73     26.65 o 
   1  16   6      577.65      621.69     34.71 o 
   2  16   6      165.74      188.03     24.39 o 
   3  16   6       43.78       52.97     17.27 o 
   4  16   6      339.98      359.80     32.02 o 
   5  16   6      269.22      321.99     32.10 o 
 -10  17   6        0.94        4.30     11.11 o 
  -9  17   6        0.22       -4.56     10.46 o 
  -8  17   6       20.39       16.58     10.59 o 
  -7  17   6      107.59      104.78     15.52 o 
  -6  17   6       92.80       74.78     13.51 o 
  -5  17   6       10.54        6.35      6.89 o 
  -4  17   6      171.08      169.01     11.68 o 
  -3  17   6       74.36       79.72      8.36 o 
  -2  17   6      200.15      185.53     13.46 o 
  -1  17   6       41.60       42.50     11.43 o 
   0  17   6       20.97       31.61     11.76 o 
   1  17   6      445.19      403.96     45.60 o 
   2  17   6      534.23      503.42     34.31 o 
   3  17   6        6.34        8.47     15.11 o 
   4  17   6        3.05       15.53     15.67 o 
  -9  18   6      235.85      259.01     22.34 o 
  -8  18   6      364.09      352.84     23.69 o 
  -7  18   6     1698.51     1650.65     48.84 o 
  -6  18   6     2716.06     2758.48     66.38 o 
  -5  18   6     2249.09     2236.62     56.81 o 
  -4  18   6     1517.72     1501.80     38.09 o 
  -3  18   6     1267.14     1273.05     35.06 o 
  -2  18   6      783.19      778.80     35.10 o 
  -1  18   6      596.88      599.24     32.06 o 
   0  18   6      836.54      851.75     40.41 o 
   1  18   6      513.17      543.90     34.48 o 
   2  18   6      902.51      960.11     47.02 o 
   3  18   6      673.65      743.26     42.79 o 
   4  18   6      169.80      215.84     27.73 o 
  -9  19   6       88.40       95.55     20.08 o 
  -8  19   6      130.04      135.11     24.74 o 
  -7  19   6        0.12        0.26     10.02 o 
  -6  19   6       16.15       10.59     11.09 o 
  -5  19   6       28.07       12.27     10.92 o 
  -4  19   6      153.38      162.89     12.27 o 
  -3  19   6      286.27      307.82     36.15 o 
  -2  19   6       62.54       72.17      9.93 o 
  -1  19   6      104.29      117.66     13.25 o 
   0  19   6        0.32        0.79     12.96 o 
   1  19   6        4.85        4.24     13.91 o 
   2  19   6      106.15      124.12     22.51 o 
   3  19   6      394.80      414.28     33.97 o 
  -8  20   6       19.97       11.87     11.40 o 
  -7  20   6        7.90        9.77     10.45 o 
  -6  20   6        2.92        4.87     11.06 o 
  -5  20   6      100.50       81.56     15.37 o 
  -4  20   6      508.09      519.38     38.11 o 
  -3  20   6      577.02      602.30     26.74 o 
  -2  20   6     1439.92     1419.94     41.96 o 
  -1  20   6      306.90      311.61     22.72 o 
   0  20   6      252.30      261.87     25.83 o 
   1  20   6       24.77       19.44     15.65 o 
   2  20   6       43.67       59.38     20.18 o 
  -7  21   6        4.50        2.12     13.09 o 
  -6  21   6       55.92       63.25     17.00 o 
  -5  21   6      667.48      706.74     31.84 o 
  -4  21   6      260.13      260.46     20.89 o 
  -3  21   6        1.75       -1.79      9.82 o 
  -2  21   6       58.82       47.32     12.41 o 
  -1  21   6      138.72      136.18     16.57 o 
   0  21   6      406.36      436.96     31.74 o 
   1  21   6      168.81      178.00     24.33 o 
   2  21   6      172.16      162.54     41.23 o 
  -6  22   6      186.86      193.42     24.25 o 
  -5  22   6      211.45      218.48     43.17 o 
  -4  22   6       16.69        8.22     11.43 o 
  -3  22   6      273.77      299.14     26.89 o 
  -2  22   6      146.22      172.18     22.38 o 
  -1  22   6      208.70      212.30     34.51 o 
   0  22   6        5.57        3.53     13.46 o 
   1  22   6      318.79      297.91     52.80 o 
  -5  23   6      412.21      452.86     33.60 o 
  -4  23   6      116.41      111.55     17.73 o 
  -3  23   6        7.47       -5.94     13.47 o 
  -2  23   6      182.31      196.91     25.78 o 
  -1  23   6       99.24       90.13     19.10 o 
 -13   1   7     1183.13     1208.52     40.83 o 
 -12   1   7      241.47      242.59     16.57 o 
 -11   1   7      663.07      725.65     24.81 o 
 -10   1   7      162.21      184.71     10.57 o 
  -9   1   7     2483.74     2589.93     49.89 o 
  -8   1   7     6076.08     6071.04     92.79 o 
  -7   1   7     1195.27     1101.65     24.33 o 
  -6   1   7     2525.20     2367.67     40.31 o 
  -5   1   7     1241.29     1209.75     18.90 o 
  -4   1   7     4583.48     4649.99     57.00 o 
  -3   1   7     3396.86     3461.76     48.88 o 
  -2   1   7     4468.66     4423.39     60.20 o 
  -1   1   7     1507.53     1397.42     24.21 o 
   0   1   7     2002.34     1767.99     65.82 o 
   1   1   7     2332.85     2252.98     33.75 o 
   2   1   7     1185.34     1154.77     20.52 o 
   3   1   7      804.06      786.98     16.09 o 
   4   1   7      489.41      477.65     14.22 o 
   5   1   7      250.16      291.03     15.46 o 
   6   1   7      102.87      133.93     15.05 o 
   7   1   7       66.01       80.76     21.31 o 
 -13   2   7        0.09       -8.30     10.83 o 
 -12   2   7      470.14      502.42     21.79 o 
 -11   2   7        6.14        0.14      7.04 o 
 -10   2   7        0.02       -2.76      6.06 o 
  -9   2   7      161.03      160.86     11.41 o 
  -8   2   7       20.41       24.44      6.67 o 
  -7   2   7       40.00       44.08      6.52 o 
  -6   2   7      693.03      725.72     14.44 o 
  -5   2   7       10.60        4.90      2.82 o 
  -4   2   7       40.88       49.01      4.37 o 
  -3   2   7      327.22      352.04     10.47 o 
  -2   2   7      325.36      326.73     12.77 o 
  -1   2   7     1452.78     1469.03     33.16 o 
   0   2   7        1.60       -0.72      3.59 o 
   1   2   7     1786.10     1733.19     27.89 o 
   2   2   7      948.69      959.31     18.61 o 
   3   2   7      685.01      624.36     18.57 o 
   4   2   7       29.10       41.64      7.71 o 
   5   2   7        0.63       -4.27      7.65 o 
   6   2   7        1.44       -6.93     11.75 o 
   7   2   7        0.33      -12.05     15.69 o 
 -13   3   7      540.91      537.26     32.43 o 
 -12   3   7      414.46      481.99     21.70 o 
 -11   3   7       31.63       24.90      8.03 o 
 -10   3   7     1543.77     1496.65     31.12 o 
  -9   3   7      434.52      429.10     16.59 o 
  -8   3   7       20.73       26.54      6.70 o 
  -7   3   7     1875.51     1861.77     31.22 o 
  -6   3   7      655.63      676.27     13.91 o 
  -5   3   7      308.57      295.35      8.34 o 
  -4   3   7      617.85      633.45     14.12 o 
  -3   3   7     1379.60     1406.58     24.80 o 
  -2   3   7       28.91       14.77      5.31 o 
  -1   3   7     1562.89     1620.88     37.00 o 
   0   3   7      613.69      591.70     13.51 o 
   1   3   7      783.27      796.67     16.94 o 
   2   3   7     2449.18     2419.81     36.54 o 
   3   3   7     1151.10     1097.54     28.50 o 
   4   3   7      128.26      162.30     11.84 o 
   5   3   7      313.11      322.10     18.65 o 
   6   3   7       43.20       60.61     15.48 o 
   7   3   7       37.11       41.82     19.31 o 
 -13   4   7       10.21       14.24     12.54 o 
 -12   4   7       79.34       70.07     11.83 o 
 -11   4   7       13.68       12.04      7.40 o 
 -10   4   7      112.38      112.03     18.31 o 
  -9   4   7       22.57       22.79      8.46 o 
  -8   4   7      323.33      332.52     12.51 o 
  -7   4   7     2643.19     2500.49     39.23 o 
  -6   4   7      328.17      289.35      9.26 o 
  -5   4   7      594.91      644.96     15.21 o 
  -4   4   7      435.65      375.58     10.99 o 
  -3   4   7      166.39      152.00      7.78 o 
  -2   4   7      402.33      335.62     20.76 o 
  -1   4   7       52.55       57.22      6.83 o 
   0   4   7      143.01      135.05      8.66 o 
   1   4   7       53.53       63.41      6.03 o 
   2   4   7      265.08      277.69     10.66 o 
   3   4   7        4.72       10.20      5.53 o 
   4   4   7      678.62      524.97     79.64 o 
   5   4   7      421.44      446.62     21.38 o 
   6   4   7      138.92      151.00     18.05 o 
 -13   5   7       11.04       15.62     24.31 o 
 -12   5   7      182.55      176.17     15.42 o 
 -11   5   7      568.57      549.91     33.77 o 
 -10   5   7      626.54      626.23     19.30 o 
  -9   5   7      158.37      160.07      9.49 o 
  -8   5   7       85.53      108.42      8.30 o 
  -7   5   7        4.45       -0.81      4.57 o 
  -6   5   7      536.58      553.59     12.89 o 
  -5   5   7      245.06      208.78      9.00 o 
  -4   5   7      313.87      337.07     10.82 o 
  -3   5   7      157.17      161.39      9.07 o 
  -2   5   7      426.90      385.45     13.80 o 
  -1   5   7     2730.37     2621.60     41.85 o 
   0   5   7      997.16     1000.86     21.72 o 
   1   5   7      382.36      350.95     12.82 o 
   2   5   7      251.17      252.87     11.58 o 
   3   5   7      192.47      164.14     13.40 o 
   4   5   7        9.56       20.84      9.68 o 
   5   5   7       87.06       77.19     27.02 o 
   6   5   7      277.59      318.45     24.04 o 
 -13   6   7        2.06       17.46     13.11 o 
 -12   6   7       25.68       28.31     10.38 o 
 -11   6   7      179.03      184.23     14.67 o 
 -10   6   7        0.18        2.70      6.45 o 
  -9   6   7        1.59       -3.56      5.11 o 
  -8   6   7     2089.88     2092.46     36.28 o 
  -7   6   7     2576.56     2527.09     36.83 o 
  -6   6   7      242.04      220.77     10.45 o 
  -5   6   7      112.66      102.08      7.26 o 
  -4   6   7     2381.64     2431.65     37.85 o 
  -3   6   7     4910.46     5016.89     76.60 o 
  -2   6   7     1568.08     1591.05     33.01 o 
  -1   6   7      331.33      322.25     11.90 o 
   0   6   7      666.72      722.44     18.01 o 
   1   6   7       13.32        4.98      5.27 o 
   2   6   7       16.88       12.93      5.82 o 
   3   6   7      183.75      177.47     13.95 o 
   4   6   7      185.87      189.23     18.10 o 
   5   6   7        0.94        1.25     12.99 o 
   6   6   7       38.34       24.79     18.50 o 
 -13   7   7     1233.88     1291.15     38.35 o 
 -12   7   7      601.07      595.25     24.76 o 
 -11   7   7       43.85       66.25     11.24 o 
 -10   7   7      202.29      208.41     11.50 o 
  -9   7   7       31.69       23.62      6.09 o 
  -8   7   7      439.67      442.11     14.77 o 
  -7   7   7      362.26      322.61     16.45 o 
  -6   7   7     1702.18     1676.07     30.03 o 
  -5   7   7     2581.50     2493.97     39.47 o 
  -4   7   7     5581.62     5558.31     75.25 o 
  -3   7   7     3652.37     3670.26     59.39 o 
  -2   7   7      611.25      629.04     18.99 o 
  -1   7   7      479.93      446.37     16.15 o 
   0   7   7      159.54      175.16     11.30 o 
   1   7   7      186.59      184.60     10.04 o 
   2   7   7     1086.38     1006.55     32.94 o 
   3   7   7     1138.96     1118.08     45.70 o 
   4   7   7      983.37      922.98     34.59 o 
   5   7   7      270.44      248.19     25.97 o 
   6   7   7        5.49       -1.64     14.71 o 
 -12   8   7      193.39      190.12     16.54 o 
 -11   8   7      273.13      303.28     23.14 o 
 -10   8   7       16.31       27.45      7.23 o 
  -9   8   7        0.50        1.27      4.81 o 
  -8   8   7       15.88       18.09      6.05 o 
  -7   8   7       21.74       16.73      5.75 o 
  -6   8   7       29.95       24.50      5.72 o 
  -5   8   7      540.94      533.92     15.03 o 
  -4   8   7        8.29       18.94      5.26 o 
  -3   8   7       10.08       16.56      5.35 o 
  -2   8   7        0.74        0.51      6.14 o 
  -1   8   7        5.21        5.81      5.93 o 
   0   8   7      402.81      385.89     15.78 o 
   1   8   7      104.45      104.85      9.76 o 
   2   8   7      615.87      623.10     26.98 o 
   3   8   7       10.13       12.07     10.60 o 
   4   8   7       49.35       49.83     13.39 o 
   5   8   7       88.39       84.35     27.30 o 
   6   8   7        1.83       -4.87     14.78 o 
 -12   9   7     1542.74     1563.61     59.48 o 
 -11   9   7      462.29      494.74     26.12 o 
 -10   9   7     1211.94     1280.90     42.74 o 
  -9   9   7     3315.76     3264.83     59.65 o 
  -8   9   7     1238.72     1192.74     33.86 o 
  -7   9   7     2590.22     2517.27     41.75 o 
  -6   9   7      370.68      385.60     13.57 o 
  -5   9   7      929.62      976.96     25.76 o 
  -4   9   7     2204.74     2228.17     33.93 o 
  -3   9   7     4788.54     4704.65     67.41 o 
  -2   9   7     4295.18     4202.37     69.71 o 
  -1   9   7     5143.61     4984.88     80.67 o 
   0   9   7     4750.25     4676.14     76.94 o 
   1   9   7      922.79      937.18     31.59 o 
   2   9   7      276.42      275.52     19.24 o 
   3   9   7      113.33      120.74     27.44 o 
   4   9   7       47.14       63.82     23.56 o 
   5   9   7      296.98      255.91     27.62 o 
   6   9   7      165.60      173.06     25.60 o 
 -12  10   7        0.30        6.62     12.37 o 
 -11  10   7        2.06        5.92      9.44 o 
 -10  10   7        3.63       11.63      9.67 o 
  -9  10   7       73.38       88.60     10.85 o 
  -8  10   7      351.65      327.40     13.72 o 
  -7  10   7        0.29        0.64      5.13 o 
  -6  10   7       46.72       43.26      6.14 o 
  -5  10   7      268.59      268.39     10.71 o 
  -4  10   7     2110.83     2117.48     33.12 o 
  -3  10   7      413.36      402.80     21.13 o 
  -2  10   7      364.46      386.83     15.90 o 
  -1  10   7      552.32      586.80     19.10 o 
   0  10   7     1719.11     1676.53     35.95 o 
   1  10   7      451.22      473.79     23.34 o 
   2  10   7        7.83        2.24      9.24 o 
   3  10   7      152.67      151.58     26.70 o 
   4  10   7        1.01        1.54     13.90 o 
   5  10   7        5.72      -15.00     12.76 o 
   6  10   7       10.37        3.39     16.38 o 
 -12  11   7      216.07      186.34     18.43 o 
 -11  11   7      163.85      181.17     18.29 o 
 -10  11   7     1025.12     1030.96     36.21 o 
  -9  11   7      408.48      420.49     25.78 o 
  -8  11   7     1403.04     1372.47     28.99 o 
  -7  11   7      763.85      779.58     30.67 o 
  -6  11   7       57.61       36.23      6.52 o 
  -5  11   7      271.98      293.77     11.91 o 
  -4  11   7      356.84      364.11     12.16 o 
  -3  11   7     1084.58     1017.72     22.74 o 
  -2  11   7      975.26      981.88     25.55 o 
  -1  11   7     1710.68     1724.96     36.69 o 
   0  11   7       66.71       65.81     12.15 o 
   1  11   7     1335.29     1278.89     46.39 o 
   2  11   7      506.62      434.72     24.36 o 
   3  11   7      432.05      428.79     31.69 o 
   4  11   7      605.56      611.24     63.47 o 
   5  11   7       99.36      106.86     22.35 o 
 -11  12   7       25.39       13.39     10.73 o 
 -10  12   7      103.89       98.87     16.22 o 
  -9  12   7        3.16        7.66     12.08 o 
  -8  12   7       83.30       61.73      8.35 o 
  -7  12   7      504.26      456.93     17.66 o 
  -6  12   7        4.48        6.21      5.64 o 
  -5  12   7       68.90       49.98      6.89 o 
  -4  12   7      386.15      366.19     12.54 o 
  -3  12   7       22.65       29.17      6.35 o 
  -2  12   7      130.43      132.40     10.87 o 
  -1  12   7        3.77       13.29      6.96 o 
   0  12   7     1280.31     1197.58     36.89 o 
   1  12   7        8.47       13.22     10.34 o 
   2  12   7      745.60      677.13     46.22 o 
   3  12   7      272.18      297.20     37.83 o 
   4  12   7        1.35       -6.80     13.93 o 
   5  12   7       13.14       -1.45     15.53 o 
 -11  13   7        2.01        9.54     10.97 o 
 -10  13   7        7.32       -4.18      8.80 o 
  -9  13   7       43.36       37.52     11.59 o 
  -8  13   7      293.30      276.01     38.39 o 
  -7  13   7       44.74       31.96      7.36 o 
  -6  13   7       47.76       36.64      7.40 o 
  -5  13   7      543.20      450.65     15.32 o 
  -4  13   7      203.93      223.21     11.59 o 
  -3  13   7      167.40      172.66     11.71 o 
  -2  13   7       54.11       50.42      8.56 o 
  -1  13   7      451.06      415.52     33.36 o 
   0  13   7       42.80       48.23     11.75 o 
   1  13   7     1257.79     1233.00     49.68 o 
   2  13   7      205.09      177.39     22.51 o 
   3  13   7      574.84      500.94     75.11 o 
   4  13   7      155.35      160.69     36.10 o 
   5  13   7      131.76      152.84     25.79 o 
 -11  14   7      163.61      218.08     18.97 o 
 -10  14   7        0.21       -0.12      9.61 o 
  -9  14   7       64.10       61.20     13.02 o 
  -8  14   7      161.78      166.92     16.50 o 
  -7  14   7      313.92      299.56     13.83 o 
  -6  14   7       10.75       11.05      6.61 o 
  -5  14   7       14.65        9.48      6.27 o 
  -4  14   7      487.51      431.08     14.19 o 
  -3  14   7       47.88       40.91      7.35 o 
  -2  14   7      256.10      236.80     12.35 o 
  -1  14   7       95.10       82.19     13.07 o 
   0  14   7      721.77      709.48     28.90 o 
   1  14   7       88.06       68.79     13.85 o 
   2  14   7      284.98      260.00     34.40 o 
   3  14   7        1.59      -14.51     13.32 o 
   4  14   7      160.78      145.64     25.05 o 
 -10  15   7      105.05      139.98     16.14 o 
  -9  15   7      639.51      629.01     29.31 o 
  -8  15   7      249.76      289.62     20.31 o 
  -7  15   7       40.62       42.72     11.27 o 
  -6  15   7       35.01       23.76      7.39 o 
  -5  15   7      104.75       90.19      9.36 o 
  -4  15   7        2.43        2.84      5.79 o 
  -3  15   7      105.96       91.63      9.36 o 
  -2  15   7      819.31      857.44     22.61 o 
  -1  15   7      870.40      866.24     39.55 o 
   0  15   7     1525.74     1515.88     73.94 o 
   1  15   7     1070.43     1089.76     47.84 o 
   2  15   7       14.50       29.42     23.70 o 
   3  15   7       19.18       18.15     15.38 o 
   4  15   7      124.02      106.69     26.54 o 
 -10  16   7       71.89       57.38     13.72 o 
  -9  16   7       31.81       27.92     12.29 o 
  -8  16   7      497.78      420.77     24.31 o 
  -7  16   7       63.20       51.30     12.54 o 
  -6  16   7      212.28      221.05     14.18 o 
  -5  16   7        0.04       -1.28      6.52 o 
  -4  16   7      603.72      588.97     18.72 o 
  -3  16   7     1001.45     1007.59     24.88 o 
  -2  16   7     1696.72     1596.49     38.00 o 
  -1  16   7        1.13        4.37      9.64 o 
   0  16   7        1.14        5.66     10.68 o 
   1  16   7      130.73       93.41     19.04 o 
   2  16   7      109.13      112.13     35.76 o 
   3  16   7      258.01      229.55     27.71 o 
   4  16   7       25.80       22.64     17.87 o 
 -10  17   7      314.62      301.92     24.62 o 
  -9  17   7      141.43      125.74     17.10 o 
  -8  17   7      584.18      652.66     29.94 o 
  -7  17   7      783.17      855.27     33.09 o 
  -6  17   7      713.84      722.59     29.67 o 
  -5  17   7     4185.78     4298.28     73.63 o 
  -4  17   7     2206.66     2336.37     42.76 o 
  -3  17   7     1425.96     1457.34     31.57 o 
  -2  17   7      391.63      362.41     18.47 o 
  -1  17   7      400.81      383.77     28.51 o 
   0  17   7      127.28      114.09     16.83 o 
   1  17   7      622.82      615.56     37.80 o 
   2  17   7      535.78      571.76     38.18 o 
   3  17   7      516.73      498.02     58.28 o 
  -9  18   7      120.94      105.34     17.22 o 
  -8  18   7      632.34      728.85     32.23 o 
  -7  18   7      115.49      124.98     16.39 o 
  -6  18   7      329.66      297.55     22.83 o 
  -5  18   7       35.27       38.82      8.11 o 
  -4  18   7      179.23      162.08     11.28 o 
  -3  18   7      243.77      259.84     18.73 o 
  -2  18   7      167.02      155.65     14.16 o 
  -1  18   7       34.96       37.02     12.59 o 
   0  18   7       22.49       18.65     12.09 o 
   1  18   7      649.98      658.59     39.50 o 
   2  18   7        3.22       -9.66     14.68 o 
   3  18   7       33.23       27.17     18.40 o 
  -8  19   7      609.07      667.67     32.06 o 
  -7  19   7       96.30      102.54     21.60 o 
  -6  19   7      115.51      126.39     16.48 o 
  -5  19   7       58.51       55.63     11.45 o 
  -4  19   7      495.34      526.49     21.20 o 
  -3  19   7     1284.05     1312.96     81.77 o 
  -2  19   7     1488.80     1440.27     48.79 o 
  -1  19   7      937.44      916.73     43.30 o 
   0  19   7     1352.83     1357.11    132.21 o 
   1  19   7      294.39      327.81     30.49 o 
   2  19   7       21.23       29.15     18.91 o 
  -8  20   7       25.96       16.75     15.91 o 
  -7  20   7       15.94        1.62     11.43 o 
  -6  20   7       51.32       62.62     14.08 o 
  -5  20   7       67.49       70.97     12.57 o 
  -4  20   7        0.80        1.18      8.03 o 
  -3  20   7      349.31      346.87     19.52 o 
  -2  20   7        0.12       -0.24     10.62 o 
  -1  20   7      247.50      243.39     20.46 o 
   0  20   7      166.21      226.14     25.92 o 
   1  20   7      408.82      452.77     34.57 o 
  -7  21   7       62.59       65.73     16.06 o 
  -6  21   7       95.00       67.15     15.46 o 
  -5  21   7       11.22        2.50      9.92 o 
  -4  21   7       33.92       14.34     17.39 o 
  -3  21   7       21.53       14.75      9.94 o 
  -2  21   7        6.01        9.39     10.80 o 
  -1  21   7       14.45       19.97     12.10 o 
   0  21   7       55.13       54.55     30.97 o 
  -5  22   7        0.01       -6.78     11.17 o 
  -4  22   7       14.22       -2.64     14.01 o 
  -3  22   7       61.95       58.01     14.41 o 
  -2  22   7        9.20       18.83     14.76 o 
  -1  22   7        0.16       16.29     15.29 o 
 -13   0   8      281.24      283.25     26.41 o 
 -12   0   8      975.74      919.37     41.00 o 
 -11   0   8     1621.11     1589.90     52.96 o 
 -10   0   8     2395.20     2436.81     67.80 o 
  -9   0   8     2716.50     2712.81     70.43 o 
  -8   0   8      171.87      196.25     15.52 o 
  -7   0   8     9898.89     9981.45    290.62 o 
  -6   0   8     3914.80     3658.00    123.76 o 
  -5   0   8      540.41      495.46     24.16 o 
  -4   0   8      994.13      950.97     34.05 o 
  -3   0   8     1347.69     1335.12     47.74 o 
  -2   0   8     1733.30     1668.36     48.30 o 
  -1   0   8     7296.76     7420.33    168.38 o 
   0   0   8     3686.03     3659.14     86.58 o 
   1   0   8     1074.30     1100.39     40.37 o 
   2   0   8     1684.66     1659.47     43.03 o 
   3   0   8      174.17      214.66     16.68 o 
   4   0   8        8.21       21.00     14.14 o 
   5   0   8      104.61       97.43     32.01 o 
   6   0   8      152.46      161.73     37.83 o 
 -13   1   8       72.24       63.33     14.46 o 
 -12   1   8      142.90      112.42     13.19 o 
 -11   1   8       84.47       82.35      9.80 o 
 -10   1   8      977.60      947.74     26.44 o 
  -9   1   8      927.69      974.83     25.34 o 
  -8   1   8       44.01       26.06      9.18 o 
  -7   1   8       99.05       96.99     15.06 o 
  -6   1   8      470.56      455.73     19.39 o 
  -5   1   8        0.09        3.39      5.67 o 
  -4   1   8      486.45      492.89     16.90 o 
  -3   1   8        0.67        2.68      5.26 o 
  -2   1   8       72.51       75.43      8.28 o 
  -1   1   8     1053.84     1071.20     25.79 o 
   0   1   8      313.98      308.11     13.69 o 
   1   1   8      523.96      493.69     16.16 o 
   2   1   8      251.30      294.67     13.83 o 
   3   1   8      997.27      973.13     22.62 o 
   4   1   8       19.34       34.92     10.54 o 
   5   1   8       41.71       61.05     26.68 o 
   6   1   8        4.15       -2.42     18.95 o 
 -13   2   8      446.55      431.59     85.58 o 
 -12   2   8     1368.74     1281.10     40.47 o 
 -11   2   8     1628.58     1683.74     39.14 o 
 -10   2   8      259.44      271.01     22.49 o 
  -9   2   8       15.48       27.30      9.15 o 
  -8   2   8      745.43      683.60     23.39 o 
  -7   2   8      631.41      699.38     22.41 o 
  -6   2   8     3175.76     3307.27     48.61 o 
  -5   2   8     4054.38     3965.22     63.17 o 
  -4   2   8     2578.37     2553.30     46.63 o 
  -3   2   8      448.45      418.97     16.18 o 
  -2   2   8     1923.92     1944.52     44.17 o 
  -1   2   8      326.91      342.69     14.16 o 
   0   2   8      288.36      273.61     15.28 o 
   1   2   8        6.37        3.86      5.64 o 
   2   2   8      255.47      262.02     12.04 o 
   3   2   8     1004.88      982.54     28.41 o 
   4   2   8     1512.32     1546.16     47.01 o 
   5   2   8      590.18      606.67     39.54 o 
   6   2   8       78.61       87.08     29.93 o 
 -13   3   8       27.77       26.95     16.66 o 
 -12   3   8      109.28      106.06     12.78 o 
 -11   3   8      322.40      351.95     28.95 o 
 -10   3   8      497.75      468.24     22.57 o 
  -9   3   8        0.00        1.14      7.66 o 
  -8   3   8        0.92       -2.74      6.31 o 
  -7   3   8       27.63       16.86      5.70 o 
  -6   3   8       84.88       89.30      6.85 o 
  -5   3   8      773.15      697.36     23.06 o 
  -4   3   8      164.58      171.47     11.15 o 
  -3   3   8      599.67      577.81     14.81 o 
  -2   3   8     1612.60     1542.67     32.50 o 
  -1   3   8      334.33      322.35     16.21 o 
   0   3   8       27.99       24.86      6.37 o 
   1   3   8        9.64        6.61      5.70 o 
   2   3   8      101.06       87.77      8.58 o 
   3   3   8       55.05       64.09     11.01 o 
   4   3   8       44.42       48.73     11.32 o 
   5   3   8      345.43      336.44     26.06 o 
   6   3   8      240.53      186.54     41.02 o 
 -13   4   8       14.19       18.99     15.75 o 
 -12   4   8       20.29        9.58      9.17 o 
 -11   4   8      120.99      161.14     17.60 o 
 -10   4   8      482.72      453.71     36.23 o 
  -9   4   8      183.06      198.50     14.85 o 
  -8   4   8        7.06        6.72      5.78 o 
  -7   4   8      207.08      218.81     10.32 o 
  -6   4   8       34.23       25.26      5.37 o 
  -5   4   8        3.62        1.43      5.62 o 
  -4   4   8       12.22       10.19      4.93 o 
  -3   4   8      123.81      118.78      7.54 o 
  -2   4   8      142.98      161.22     11.16 o 
  -1   4   8      230.91      219.60     14.13 o 
   0   4   8      376.11      381.44     21.22 o 
   1   4   8      106.97      107.37      9.04 o 
   2   4   8      252.44      250.87     12.61 o 
   3   4   8      328.99      304.13     23.02 o 
   4   4   8      627.63      645.06     38.79 o 
   5   4   8       36.49       48.54     14.30 o 
 -13   5   8       20.64       25.84     16.02 o 
 -12   5   8        0.05       -5.94      9.76 o 
 -11   5   8        6.25       -0.03      6.93 o 
 -10   5   8        7.15       17.54      7.75 o 
  -9   5   8      612.92      626.68     24.26 o 
  -8   5   8       78.50       66.19      8.46 o 
  -7   5   8        2.10        2.66      4.72 o 
  -6   5   8     1420.23     1432.32     26.80 o 
  -5   5   8      166.94      189.36      9.00 o 
  -4   5   8        4.81        2.24      4.76 o 
  -3   5   8       16.73        8.41      5.14 o 
  -2   5   8      548.81      535.96     17.77 o 
  -1   5   8      418.06      421.79     14.60 o 
   0   5   8      642.85      667.30     18.47 o 
   1   5   8       90.24      101.26      8.99 o 
   2   5   8      114.45      107.68     11.70 o 
   3   5   8       11.05       21.91      9.64 o 
   4   5   8        9.05        5.60      9.75 o 
   5   5   8       67.71       26.87     24.37 o 
 -13   6   8      233.65      314.35     25.91 o 
 -12   6   8       84.55       88.62     19.20 o 
 -11   6   8      274.52      299.45     17.52 o 
 -10   6   8      458.74      478.64     23.41 o 
  -9   6   8      292.55      282.50     14.93 o 
  -8   6   8      223.37      220.63     14.08 o 
  -7   6   8       48.58       55.22      6.93 o 
  -6   6   8        5.27        6.03      4.88 o 
  -5   6   8       19.13       17.88      5.34 o 
  -4   6   8       23.46       28.03      5.44 o 
  -3   6   8      689.07      691.32     19.09 o 
  -2   6   8       95.62      105.33     10.03 o 
  -1   6   8     2250.42     2246.17     38.87 o 
   0   6   8      190.87      192.45     10.88 o 
   1   6   8      653.78      649.18     26.73 o 
   2   6   8      400.31      365.06     21.42 o 
   3   6   8       57.20       59.10     14.52 o 
   4   6   8      109.51      107.85     14.18 o 
   5   6   8       77.50       66.38     19.34 o 
 -12   7   8       40.44       34.96     13.16 o 
 -11   7   8        1.68       10.59     10.59 o 
 -10   7   8       44.77       42.55      8.37 o 
  -9   7   8      706.86      662.29     23.96 o 
  -8   7   8      175.15      161.11     11.46 o 
  -7   7   8       44.03       23.41      6.14 o 
  -6   7   8      798.27      829.05     19.67 o 
  -5   7   8      101.45       93.17      7.61 o 
  -4   7   8       20.90       23.71      5.52 o 
  -3   7   8      313.00      306.80     14.71 o 
  -2   7   8     1487.73     1450.23     34.03 o 
  -1   7   8     2868.46     2896.00     53.29 o 
   0   7   8       65.29       81.31      8.34 o 
   1   7   8      353.57      351.82     14.09 o 
   2   7   8        0.98       -1.38      9.17 o 
   3   7   8       24.24       20.66     10.05 o 
   4   7   8      178.47      138.11     17.04 o 
   5   7   8       36.50       77.29     20.71 o 
 -12   8   8     1029.45     1071.19     39.45 o 
 -11   8   8     3032.82     3004.59     71.12 o 
 -10   8   8      770.71      732.38     21.83 o 
  -9   8   8      333.57      353.27     19.92 o 
  -8   8   8      712.30      710.62     19.57 o 
  -7   8   8      200.90      225.69     11.28 o 
  -6   8   8     2300.94     2332.39     39.10 o 
  -5   8   8     3612.21     3468.94     85.86 o 
  -4   8   8     1234.51     1221.98     22.86 o 
  -3   8   8     2011.76     1966.49     34.85 o 
  -2   8   8     4081.76     4018.11     68.77 o 
  -1   8   8     1257.59     1237.68     30.05 o 
   0   8   8      558.91      563.99     19.65 o 
   1   8   8     1073.99     1002.31     38.89 o 
   2   8   8      293.24      271.68     28.92 o 
   3   8   8      487.29      408.70     45.66 o 
   4   8   8      387.44      416.87     32.95 o 
   5   8   8      207.57      289.12     37.28 o 
 -12   9   8        4.61        3.43     11.37 o 
 -11   9   8      700.35      666.07     51.81 o 
 -10   9   8      105.67      120.75     11.27 o 
  -9   9   8        4.24       11.84      6.83 o 
  -8   9   8        2.76       -0.36      5.90 o 
  -7   9   8       24.74       24.10      6.51 o 
  -6   9   8       87.88       90.66      8.36 o 
  -5   9   8       67.86       72.22      7.11 o 
  -4   9   8       50.08       60.03      6.68 o 
  -3   9   8      110.00      111.27      8.85 o 
  -2   9   8        2.79        2.69      6.58 o 
  -1   9   8       82.08       92.82     10.48 o 
   0   9   8        1.89        4.07      7.09 o 
   1   9   8       20.42       33.88     11.42 o 
   2   9   8        0.03       12.70     10.95 o 
   3   9   8       61.59       51.78     14.02 o 
   4   9   8       24.99       22.50     19.26 o 
   5   9   8       66.30       69.48     24.95 o 
 -12  10   8      537.22      582.53     36.86 o 
 -11  10   8      854.16      883.30     29.98 o 
 -10  10   8     2655.43     2584.41     63.75 o 
  -9  10   8      754.17      806.20     23.17 o 
  -8  10   8     3481.53     3489.19     55.39 o 
  -7  10   8     1891.20     1889.73     35.15 o 
  -6  10   8     1646.31     1531.76     27.65 o 
  -5  10   8      576.79      581.44     15.65 o 
  -4  10   8        3.59        5.47      5.21 o 
  -3  10   8      132.82      131.06      9.31 o 
  -2  10   8     1155.50     1161.90     29.23 o 
  -1  10   8     1866.52     1816.88     39.05 o 
   0  10   8     3142.75     3151.52     70.47 o 
   1  10   8     1922.72     1843.72    123.56 o 
   2  10   8      959.28      884.27     50.61 o 
   3  10   8      270.49      301.23     28.67 o 
   4  10   8        5.83        3.90     14.93 o 
   5  10   8        6.80       14.49     17.48 o 
 -12  11   8      208.41      257.39     19.77 o 
 -11  11   8      484.62      480.73     23.69 o 
 -10  11   8       98.60      108.98     13.31 o 
  -9  11   8      148.58      139.43     13.80 o 
  -8  11   8      458.74      469.02     17.01 o 
  -7  11   8      423.95      445.39     16.13 o 
  -6  11   8      201.97      226.00     10.75 o 
  -5  11   8     1031.66      912.69     20.26 o 
  -4  11   8       57.28       49.97      6.89 o 
  -3  11   8      148.41      163.41     10.31 o 
  -2  11   8     1888.84     1763.78     38.21 o 
  -1  11   8      219.47      220.76     13.54 o 
   0  11   8      169.83      199.42     22.54 o 
   1  11   8     1264.03     1262.10     65.83 o 
   2  11   8     2338.29     2262.71     75.35 o 
   3  11   8      137.57      116.86     23.13 o 
   4  11   8      203.17      198.22     27.46 o 
 -11  12   8       10.36        3.42      9.90 o 
 -10  12   8       26.05       29.78     10.29 o 
  -9  12   8       60.25       49.60      9.80 o 
  -8  12   8        5.47       -7.96      5.31 o 
  -7  12   8      319.39      330.24     14.60 o 
  -6  12   8     1121.90     1068.06     24.89 o 
  -5  12   8      492.81      500.64     15.27 o 
  -4  12   8       36.56       43.55      6.89 o 
  -3  12   8        6.64       -1.35      5.66 o 
  -2  12   8       70.99       91.00     10.43 o 
  -1  12   8      183.57      169.28     17.10 o 
   0  12   8       17.68       25.24     11.14 o 
   1  12   8        4.62       15.12     11.69 o 
   2  12   8       53.77       64.56     14.84 o 
   3  12   8      837.79      832.12     71.93 o 
   4  12   8      425.91      469.88     36.98 o 
 -11  13   8       10.13       12.95     10.34 o 
 -10  13   8       89.22       78.72     13.14 o 
  -9  13   8      172.23      182.27     15.35 o 
  -8  13   8        0.27       -3.59      5.86 o 
  -7  13   8        7.73       -1.00      5.76 o 
  -6  13   8      166.58      146.78     10.88 o 
  -5  13   8       74.83       69.08      7.75 o 
  -4  13   8       14.40       15.23      6.03 o 
  -3  13   8      249.97      222.15     12.19 o 
  -2  13   8      270.63      256.38     15.26 o 
  -1  13   8       78.37       93.70     13.81 o 
   0  13   8       61.55       67.62     13.79 o 
   1  13   8      312.18      247.01     43.89 o 
   2  13   8      226.66      269.43     28.32 o 
   3  13   8       63.15       89.24     20.91 o 
   4  13   8       10.62       -1.25     29.59 o 
 -11  14   8       58.34       57.15     13.27 o 
 -10  14   8       39.98       42.06     11.43 o 
  -9  14   8      506.79      526.27     29.04 o 
  -8  14   8      103.85      119.13     13.96 o 
  -7  14   8      114.10      119.57     13.63 o 
  -6  14   8       70.72       68.51      9.92 o 
  -5  14   8        2.77        2.09      6.16 o 
  -4  14   8      746.60      697.58     28.03 o 
  -3  14   8      604.27      511.42     17.53 o 
  -2  14   8       60.15       73.65     12.26 o 
  -1  14   8      166.08      167.67     16.79 o 
   0  14   8      639.06      658.14     29.45 o 
   1  14   8      189.65      178.76     24.72 o 
   2  14   8       53.63       56.23     14.73 o 
   3  14   8      576.43      609.27    105.67 o 
 -10  15   8        1.64        0.18     11.37 o 
  -9  15   8        0.02       -5.34      8.16 o 
  -8  15   8        8.27       11.28      9.18 o 
  -7  15   8      148.29      144.28     10.60 o 
  -6  15   8       27.69       19.33      7.58 o 
  -5  15   8        0.19       -7.40      5.64 o 
  -4  15   8        1.44        1.32      5.46 o 
  -3  15   8      452.82      449.86     19.28 o 
  -2  15   8       54.93       34.86      8.60 o 
  -1  15   8      238.27      268.89     20.15 o 
   0  15   8     1329.11     1250.05     52.29 o 
   1  15   8       12.31        4.97     11.76 o 
   2  15   8       50.18       67.97     16.18 o 
   3  15   8        6.41       -4.06     16.15 o 
 -10  16   8      806.52      768.59     40.76 o 
  -9  16   8       52.54       46.22     11.90 o 
  -8  16   8      216.69      232.35     17.18 o 
  -7  16   8      599.73      574.54     30.47 o 
  -6  16   8      600.71      636.64     20.47 o 
  -5  16   8      312.81      327.55     15.44 o 
  -4  16   8      562.96      600.67     21.78 o 
  -3  16   8      888.86      856.04     27.16 o 
  -2  16   8      445.07      419.52     20.03 o 
  -1  16   8      216.29      238.50     20.29 o 
   0  16   8      316.89      278.38     22.15 o 
   1  16   8       72.95       78.92     27.75 o 
   2  16   8      651.83      664.19     41.71 o 
  -9  17   8        0.65       -6.37     10.95 o 
  -8  17   8       24.82       17.31     10.07 o 
  -7  17   8        8.48       12.76      9.79 o 
  -6  17   8       27.62       34.70      8.11 o 
  -5  17   8        1.44        4.11      7.47 o 
  -4  17   8       20.10       27.37      9.18 o 
  -3  17   8        0.29       21.01      8.98 o 
  -2  17   8       76.37       81.82     11.79 o 
  -1  17   8      183.02      169.13     18.33 o 
   0  17   8      116.78      107.89     21.09 o 
   1  17   8        5.79       -4.06     11.91 o 
   2  17   8       19.39       33.62     18.47 o 
  -9  18   8      737.19      839.88     36.31 o 
  -8  18   8      777.11      830.58     29.89 o 
  -7  18   8      728.53      780.44     28.31 o 
  -6  18   8     1416.96     1419.49     47.57 o 
  -5  18   8      354.48      395.40     19.08 o 
  -4  18   8      634.33      637.55     32.61 o 
  -3  18   8     1015.69     1052.60     43.30 o 
  -2  18   8      947.53      966.65     35.62 o 
  -1  18   8     1260.44     1263.10     54.74 o 
   0  18   8      231.09      219.58     39.96 o 
   1  18   8      357.14      372.67     33.18 o 
  -8  19   8        1.61        4.42     10.69 o 
  -7  19   8      127.20      165.34     16.69 o 
  -6  19   8      151.84      202.40     20.69 o 
  -5  19   8       81.34       82.16     10.05 o 
  -4  19   8       25.97       10.77     11.00 o 
  -3  19   8      469.37      461.39     55.16 o 
  -2  19   8      188.48      200.14     20.51 o 
  -1  19   8       39.35       32.97     11.28 o 
   0  19   8      125.45       89.33     17.57 o 
  -7  20   8      192.67      227.88     27.76 o 
  -6  20   8       42.99       38.35     11.67 o 
  -5  20   8       51.96       49.88     16.72 o 
  -4  20   8       14.76        6.84      9.61 o 
  -3  20   8        5.39        4.05     11.12 o 
  -2  20   8      118.77      111.61     18.89 o 
  -1  20   8      443.32      479.89     28.00 o 
  -5  21   8       57.21       41.92     23.21 o 
  -4  21   8        4.47        1.45      9.92 o 
  -3  21   8       14.88        3.89      9.90 o 
  -2  21   8       10.75        1.26     12.03 o 
 -13   1   9     1098.26     1015.15     46.05 o 
 -12   1   9     1016.41      980.62     43.94 o 
 -11   1   9      596.73      569.31     37.90 o 
 -10   1   9     1898.06     1793.69     86.48 o 
  -9   1   9     2694.75     2609.01     73.18 o 
  -8   1   9     2740.69     2609.23     90.84 o 
  -7   1   9      834.39      928.60     36.68 o 
  -6   1   9        8.24        6.46      7.28 o 
  -5   1   9     4052.59     4071.48     69.03 o 
  -4   1   9     1971.13     1997.27     40.59 o 
  -3   1   9     2429.21     2305.02     44.63 o 
  -2   1   9      577.12      610.42     19.91 o 
  -1   1   9      303.23      274.95     14.26 o 
   0   1   9     1616.04     1487.42     61.62 o 
   1   1   9     1357.81     1355.48     27.54 o 
   2   1   9      833.35      805.72     46.18 o 
   3   1   9      120.31      127.29     12.20 o 
   4   1   9      309.11      419.14     35.11 o 
   5   1   9       31.27       14.15     18.96 o 
 -13   2   9       14.43       26.12     30.35 o 
 -12   2   9        4.78       -4.87     12.69 o 
 -11   2   9       52.66       66.99     12.78 o 
 -10   2   9       36.56       44.57     14.06 o 
  -9   2   9        3.40       13.12     11.45 o 
  -8   2   9      386.18      341.22     41.44 o 
  -7   2   9      449.07      498.30     26.50 o 
  -6   2   9       96.20      152.46     13.51 o 
  -5   2   9      714.39      706.32     21.92 o 
  -4   2   9      491.46      508.67     18.35 o 
  -3   2   9      690.97      698.33     21.51 o 
  -2   2   9     1534.20     1511.89     33.60 o 
  -1   2   9       86.87       85.90     15.22 o 
   0   2   9      611.69      591.86     20.45 o 
   1   2   9        1.61        6.70      6.64 o 
   2   2   9      142.95      170.11     14.45 o 
   3   2   9      303.46      313.07     26.98 o 
   4   2   9       98.10      103.93     16.08 o 
   5   2   9      127.25      164.48     27.73 o 
 -13   3   9      408.60      375.15     30.33 o 
 -12   3   9      167.57      192.19     34.76 o 
 -11   3   9      205.66      205.35     17.62 o 
 -10   3   9      450.15      405.77     36.52 o 
  -9   3   9       87.52       60.50     14.16 o 
  -8   3   9      481.57      510.92     27.54 o 
  -7   3   9       95.97      100.86     12.42 o 
  -6   3   9      841.99      778.83     26.76 o 
  -5   3   9       27.54       39.24      9.22 o 
  -4   3   9      802.57      868.90     24.35 o 
  -3   3   9      785.67      815.36     23.46 o 
  -2   3   9     1264.12     1219.98     29.56 o 
  -1   3   9      120.85      128.59     23.86 o 
   0   3   9        6.70       19.66      6.91 o 
   1   3   9       87.26       84.45      9.41 o 
   2   3   9       78.27       82.35      9.16 o 
   3   3   9        6.08        0.49      8.11 o 
   4   3   9      111.63      111.36     14.66 o 
 -13   4   9        3.93       -0.97     20.79 o 
 -12   4   9        3.91       -8.50      9.38 o 
 -11   4   9      132.43      156.21     49.54 o 
 -10   4   9     1311.20     1189.73     45.54 o 
  -9   4   9      371.40      374.79     25.80 o 
  -8   4   9      538.01      478.12     33.68 o 
  -7   4   9      283.03      294.47     22.83 o 
  -6   4   9      728.75      767.38     26.57 o 
  -5   4   9       72.98       86.13     11.10 o 
  -4   4   9      981.44      995.60     30.40 o 
  -3   4   9      210.94      228.55     18.40 o 
  -2   4   9       26.75       20.88      7.37 o 
  -1   4   9     1139.01     1077.19     50.57 o 
   0   4   9      137.58      145.41     10.82 o 
   1   4   9        0.02        3.24      6.62 o 
   2   4   9       40.04       45.05     11.18 o 
   3   4   9      240.69      217.98     16.83 o 
   4   4   9       65.15       42.73     23.92 o 
 -13   5   9      130.25      138.59     34.51 o 
 -12   5   9      121.51      104.26     34.88 o 
 -11   5   9       49.56       21.50     14.97 o 
 -10   5   9       90.95       98.00     18.43 o 
  -9   5   9      848.34      857.27     37.10 o 
  -8   5   9      347.77      359.57     24.81 o 
  -7   5   9      514.61      542.03     22.75 o 
  -6   5   9      419.31      390.10     34.10 o 
  -5   5   9      111.99      128.29     12.97 o 
  -4   5   9      748.32      704.16     25.06 o 
  -3   5   9      337.15      358.59     22.40 o 
  -2   5   9      232.55      199.09     12.23 o 
  -1   5   9       11.94       14.69      6.64 o 
   0   5   9     1047.86     1026.19     24.84 o 
   1   5   9      970.86     1014.10     24.83 o 
   2   5   9      350.28      391.63     23.54 o 
   3   5   9      330.93      294.34     24.42 o 
   4   5   9       39.67       47.95     13.12 o 
 -12   6   9        7.36       13.41     14.06 o 
 -11   6   9      116.21      147.91     16.50 o 
 -10   6   9     1002.83     1020.87     54.02 o 
  -9   6   9      145.38      140.98     13.92 o 
  -8   6   9      105.24      105.32     10.33 o 
  -7   6   9      218.58      166.15     27.27 o 
  -6   6   9        9.70       14.29      8.21 o 
  -5   6   9       11.20        3.54      7.34 o 
  -4   6   9      421.23      398.33     19.50 o 
  -3   6   9       21.35       22.93      8.41 o 
  -2   6   9        7.34        2.94      5.70 o 
  -1   6   9      777.52      743.77     21.64 o 
   0   6   9     1786.42     1898.55     36.50 o 
   1   6   9      895.65      914.96     32.90 o 
   2   6   9      304.00      265.48     20.29 o 
   3   6   9       14.19       13.43     10.58 o 
   4   6   9       99.29       91.77     16.98 o 
 -12   7   9     1305.23     1333.34     75.11 o 
 -11   7   9     1394.45     1397.88     64.87 o 
 -10   7   9      346.62      348.40     17.58 o 
  -9   7   9     1240.76     1162.12     29.80 o 
  -8   7   9      240.46      208.19     11.58 o 
  -7   7   9       30.10       27.25     10.90 o 
  -6   7   9      399.39      377.09     19.69 o 
  -5   7   9      125.20      167.40     14.39 o 
  -4   7   9     1819.24     1827.62     44.81 o 
  -3   7   9     1426.43     1394.45     33.41 o 
  -2   7   9      764.63      786.52     29.16 o 
  -1   7   9      782.48      759.08     21.20 o 
   0   7   9      356.69      388.19     15.62 o 
   1   7   9      287.95      315.53     20.98 o 
   2   7   9       41.80       45.74     13.47 o 
   3   7   9      277.82      261.62     22.03 o 
   4   7   9      312.53      373.92     33.19 o 
 -12   8   9        7.30        3.02     11.62 o 
 -11   8   9        4.49        7.67      7.97 o 
 -10   8   9       54.30       62.44     10.73 o 
  -9   8   9      215.16      256.86     15.11 o 
  -8   8   9       24.22       14.98      6.65 o 
  -7   8   9        2.06       -1.19      5.61 o 
  -6   8   9      381.91      375.44     14.11 o 
  -5   8   9      357.01      338.32     13.12 o 
  -4   8   9        0.07       13.49      7.36 o 
  -3   8   9      194.14      194.80     16.77 o 
  -2   8   9      653.14      629.91     21.61 o 
  -1   8   9      232.50      248.79     14.89 o 
   0   8   9        2.10        9.79     10.07 o 
   1   8   9      222.74      220.98     18.90 o 
   2   8   9      156.62      165.10     18.68 o 
   3   8   9      192.25      215.30     21.48 o 
   4   8   9       56.37       46.39     19.43 o 
 -12   9   9      573.02      615.67     30.91 o 
 -11   9   9      704.87      802.94     28.22 o 
 -10   9   9     1629.18     1634.97     35.79 o 
  -9   9   9     3104.34     3001.02     56.79 o 
  -8   9   9     3234.65     3150.89     51.57 o 
  -7   9   9     1989.42     2022.74     36.94 o 
  -6   9   9     1445.93     1500.94     29.88 o 
  -5   9   9      555.11      568.50     15.79 o 
  -4   9   9     2081.97     2055.58     37.57 o 
  -3   9   9      470.50      461.40     16.01 o 
  -2   9   9      272.46      249.59     14.84 o 
  -1   9   9      942.24      918.04     26.64 o 
   0   9   9     1151.18     1150.19     38.03 o 
   1   9   9     1487.41     1459.47     44.98 o 
   2   9   9      886.18      899.65     45.15 o 
   3   9   9      332.01      421.57     27.65 o 
   4   9   9       86.42       85.81     22.44 o 
 -12  10   9       48.70       37.14     11.28 o 
 -11  10   9      274.13      257.80     18.05 o 
 -10  10   9        5.51        8.50      7.69 o 
  -9  10   9       25.60       36.63      9.29 o 
  -8  10   9      158.29      169.45     11.56 o 
  -7  10   9       15.06       18.29      6.97 o 
  -6  10   9      212.58      214.82     11.26 o 
  -5  10   9       20.96       35.29      6.77 o 
  -4  10   9      112.44      130.01     12.64 o 
  -3  10   9      413.25      400.02     17.25 o 
  -2  10   9       33.75       25.57      8.55 o 
  -1  10   9       51.53       51.39      9.71 o 
   0  10   9      239.60      216.55     18.63 o 
   1  10   9       36.23       49.90     13.54 o 
   2  10   9      189.93      168.56     19.31 o 
   3  10   9      371.59      383.87     34.10 o 
 -11  11   9      130.62      135.47     15.32 o 
 -10  11   9      528.47      603.30     24.39 o 
  -9  11   9      858.22      882.14     27.27 o 
  -8  11   9      437.13      474.75     17.61 o 
  -7  11   9       60.23      100.81      9.92 o 
  -6  11   9     1080.00     1105.81     23.61 o 
  -5  11   9      801.63      797.41     19.63 o 
  -4  11   9     1068.31     1044.23     25.02 o 
  -3  11   9      928.51      949.30     23.83 o 
  -2  11   9        4.17        2.73      7.64 o 
  -1  11   9       31.01       26.57     14.09 o 
   0  11   9      169.78      170.50     17.75 o 
   1  11   9      151.47      185.11     26.76 o 
   2  11   9      362.17      323.06     27.24 o 
   3  11   9      542.39      557.92     70.47 o 
 -11  12   9        8.70        5.31      8.97 o 
 -10  12   9      262.62      297.83     18.92 o 
  -9  12   9        1.49       -3.76      6.21 o 
  -8  12   9      126.21       99.87     10.34 o 
  -7  12   9        3.28       -7.40      6.41 o 
  -6  12   9      504.55      517.85     17.68 o 
  -5  12   9      353.79      346.58     13.64 o 
  -4  12   9       13.67       17.36      7.09 o 
  -3  12   9      248.56      262.06     13.50 o 
  -2  12   9       76.78       83.84     11.60 o 
  -1  12   9       20.97       24.51     10.82 o 
   0  12   9      148.32      145.06     17.38 o 
   1  12   9       27.09       40.68     14.55 o 
   2  12   9       21.20       13.62     13.13 o 
   3  12   9      179.31      125.34     19.33 o 
 -11  13   9       35.23       46.27     12.06 o 
 -10  13   9      131.25      118.03     15.01 o 
  -9  13   9       91.71      131.32     14.05 o 
  -8  13   9       30.09       33.26      8.43 o 
  -7  13   9       15.88       15.05      7.28 o 
  -6  13   9       23.94       30.62      7.84 o 
  -5  13   9      132.11      141.10     10.07 o 
  -4  13   9      665.61      633.07     19.92 o 
  -3  13   9      152.06      121.25     10.54 o 
  -2  13   9       17.76        9.93      8.41 o 
  -1  13   9      203.85      181.11     18.35 o 
   0  13   9      231.27      222.31     41.64 o 
   1  13   9       44.10       38.72     13.40 o 
   2  13   9      237.07      276.44     29.97 o 
 -10  14   9       73.21       63.95     14.78 o 
  -9  14   9        4.16        6.57      8.56 o 
  -8  14   9       53.06       75.07     10.19 o 
  -7  14   9       13.96        2.74      7.31 o 
  -6  14   9       85.98       93.80     10.19 o 
  -5  14   9        1.40        1.24      6.97 o 
  -4  14   9        0.73       -1.50      6.72 o 
  -3  14   9       50.25       47.03      9.03 o 
  -2  14   9        0.78       10.95      8.88 o 
  -1  14   9       37.46       18.52     11.66 o 
   0  14   9       98.80       87.00     20.83 o 
   1  14   9        2.79       -7.83     11.47 o 
   2  14   9      188.55      162.55     36.12 o 
 -10  15   9       62.30       54.80     16.60 o 
  -9  15   9      129.52      107.17     23.87 o 
  -8  15   9      664.03      663.20     29.99 o 
  -7  15   9      732.06      759.43     22.77 o 
  -6  15   9      101.89       93.14     10.99 o 
  -5  15   9      242.58      205.90     13.09 o 
  -4  15   9       58.69       54.54      9.32 o 
  -3  15   9       12.58        0.74      8.43 o 
  -2  15   9       37.77       28.36      9.89 o 
  -1  15   9       57.35       58.24     14.42 o 
   0  15   9      239.75      218.84     21.46 o 
   1  15   9      382.47      445.00     35.67 o 
  -9  16   9       19.66       17.18     13.40 o 
  -8  16   9        0.24        0.57      8.41 o 
  -7  16   9       47.58       45.09     18.29 o 
  -6  16   9        0.88       -6.21      7.19 o 
  -5  16   9        4.48       -0.62      8.12 o 
  -4  16   9        5.22        3.65      8.16 o 
  -3  16   9        1.09        4.29      8.49 o 
  -2  16   9      280.96      297.98     18.37 o 
  -1  16   9      360.01      392.51     46.59 o 
   0  16   9      224.47      223.48     53.92 o 
   1  16   9      500.89      520.09     38.49 o 
  -9  17   9      433.61      426.86     23.30 o 
  -8  17   9      391.38      436.04     22.45 o 
  -7  17   9      125.37      113.57     13.72 o 
  -6  17   9      475.21      463.56     21.71 o 
  -5  17   9     1066.73     1073.56     35.70 o 
  -4  17   9     1359.63     1392.60     51.59 o 
  -3  17   9     1246.30     1225.65     81.82 o 
  -2  17   9      679.85      615.15     92.78 o 
  -1  17   9      387.18      374.87     63.90 o 
   0  17   9      439.94      429.63     67.71 o 
  -8  18   9       39.45       42.66     12.12 o 
  -7  18   9      103.06      136.50     15.41 o 
  -6  18   9      140.90      162.22     13.55 o 
  -5  18   9       50.73       52.69     11.25 o 
  -4  18   9      256.85      195.84     29.03 o 
  -3  18   9        5.44        4.09      9.84 o 
  -2  18   9       42.63       22.08     10.17 o 
  -1  18   9      283.41      290.16     32.67 o 
  -7  19   9     1192.20     1317.03     38.31 o 
  -6  19   9      962.44     1028.31     33.08 o 
  -5  19   9      297.61      292.26     32.69 o 
  -4  19   9      343.59      305.01     35.25 o 
  -3  19   9        6.59      -11.73     10.26 o 
  -2  19   9       52.86       39.93     12.23 o 
  -4  20   9       29.25       28.09     13.11 o 
 -12   0  10     1112.96     1093.17     67.77 o 
 -11   0  10      857.66      835.96     56.13 o 
 -10   0  10     1003.92      990.34     59.45 o 
  -9   0  10     1135.53     1034.41     59.45 o 
  -8   0  10     5032.68     4903.07    165.89 o 
  -7   0  10     3497.20     3552.81    128.75 o 
  -6   0  10     5583.48     5595.60    194.65 o 
  -5   0  10      621.17      625.98     30.79 o 
  -4   0  10       37.80       44.73     12.69 o 
  -3   0  10     1203.74     1281.64     87.10 o 
  -2   0  10     1786.62     1764.45     54.97 o 
  -1   0  10      792.51      827.17     40.19 o 
   0   0  10       62.85       44.67     13.26 o 
   1   0  10      477.18      504.68     30.73 o 
   2   0  10      773.25      735.76     30.33 o 
   3   0  10      903.94     1011.96     73.45 o 
 -12   1  10      271.32      325.29     28.66 o 
 -11   1  10       42.64       44.00     15.53 o 
 -10   1  10       33.38       54.24     14.83 o 
  -9   1  10      363.84      354.79     25.86 o 
  -8   1  10      126.18      133.42     18.03 o 
  -7   1  10       45.52       79.66     16.49 o 
  -6   1  10       49.40       30.05      9.79 o 
  -5   1  10     1049.05     1082.80     28.92 o 
  -4   1  10      690.38      677.87     22.36 o 
  -3   1  10      293.88      288.18     15.40 o 
  -2   1  10       59.35       54.18     10.14 o 
  -1   1  10      137.60      138.82     12.13 o 
   0   1  10        9.78       -1.24      6.36 o 
   1   1  10        0.03       -1.46      6.71 o 
   2   1  10      199.33      213.49     13.97 o 
   3   1  10       13.61       35.17     14.29 o 
 -12   2  10     1277.82     1317.16    128.89 o 
 -11   2  10     2134.36     2015.03     70.82 o 
 -10   2  10     1277.87     1210.15     47.61 o 
  -9   2  10      370.01      346.58     26.30 o 
  -8   2  10      239.68      212.69     20.86 o 
  -7   2  10      331.27      335.48     19.92 o 
  -6   2  10     1550.44     1447.63     48.00 o 
  -5   2  10      238.71      279.43     16.77 o 
  -4   2  10       12.80        8.06      7.14 o 
  -3   2  10     1245.67     1259.15     46.53 o 
  -2   2  10      407.08      426.42     18.16 o 
  -1   2  10     2199.18     2190.05     44.83 o 
   0   2  10      521.17      491.86     19.33 o 
   1   2  10        4.38        4.70      6.98 o 
   2   2  10       44.41       34.82     13.70 o 
   3   2  10       81.59       91.61     14.25 o 
 -12   3  10       30.85       29.63     12.34 o 
 -11   3  10        2.49        2.49     12.59 o 
 -10   3  10      233.17      238.46     27.58 o 
  -9   3  10      224.56      218.35     21.95 o 
  -8   3  10     1153.61     1067.29     51.76 o 
  -7   3  10      279.00      264.08     17.91 o 
  -6   3  10      448.63      429.98     21.75 o 
  -5   3  10       56.04       53.07     10.83 o 
  -4   3  10      736.91      686.87     22.55 o 
  -3   3  10      570.57      613.45     21.49 o 
  -2   3  10      755.47      759.33     23.80 o 
  -1   3  10      117.01      139.79     12.59 o 
   0   3  10      463.16      496.18     18.35 o 
   1   3  10      135.31      158.05     12.22 o 
   2   3  10      281.29      278.69     27.08 o 
   3   3  10        3.81        6.31      9.49 o 
 -12   4  10        9.16       12.23     11.44 o 
 -11   4  10       51.32       34.81     14.95 o 
 -10   4  10      167.04      162.07     20.51 o 
  -9   4  10       52.75       55.97     14.16 o 
  -8   4  10      193.92      182.31     19.79 o 
  -7   4  10      875.07      870.20     31.49 o 
  -6   4  10      305.05      310.93     19.03 o 
  -5   4  10      378.92      393.94     21.74 o 
  -4   4  10       64.57       64.40      9.78 o 
  -3   4  10        2.66        6.58      7.16 o 
  -2   4  10      316.31      260.18     15.27 o 
  -1   4  10       13.04        9.15      7.06 o 
   0   4  10       84.93      106.06     10.75 o 
   1   4  10       47.53       32.17     10.14 o 
   2   4  10      428.02      469.73     23.69 o 
   3   4  10      314.92      323.05     21.15 o 
 -12   5  10        7.24       -4.39     10.12 o 
 -11   5  10       44.03       51.76     16.87 o 
 -10   5  10       94.88      113.62     22.52 o 
  -9   5  10       29.02       78.84     16.26 o 
  -8   5  10       17.09       18.91     10.18 o 
  -7   5  10       81.56       63.16     11.78 o 
  -6   5  10       21.67        9.03     10.32 o 
  -5   5  10        2.83       -3.89      7.91 o 
  -4   5  10      469.45      464.77     24.91 o 
  -3   5  10        0.75       -1.52      6.73 o 
  -2   5  10      314.14      349.65     19.22 o 
  -1   5  10        5.05        0.13      7.96 o 
   0   5  10       44.71       40.53      8.49 o 
   1   5  10       45.91       51.31     13.50 o 
   2   5  10      169.57      174.75     16.73 o 
   3   5  10      116.21      127.09     24.74 o 
 -12   6  10       82.02       87.33     15.87 o 
 -11   6  10       95.64       89.80     18.97 o 
 -10   6  10      193.70      242.06     24.15 o 
  -9   6  10      147.59      119.51     18.91 o 
  -8   6  10      760.05      722.02     28.16 o 
  -7   6  10      832.23      875.76     30.89 o 
  -6   6  10       94.43       99.53     13.04 o 
  -5   6  10      167.43      169.92     24.63 o 
  -4   6  10      214.63      219.23     16.64 o 
  -3   6  10       27.93       14.16     12.28 o 
  -2   6  10      586.17      541.84     18.38 o 
  -1   6  10       26.80       20.59      8.23 o 
   0   6  10        7.69        4.78      7.26 o 
   1   6  10      350.99      337.36     25.82 o 
   2   6  10      235.89      245.03     25.08 o 
   3   6  10      293.35      293.09     24.88 o 
 -12   7  10       26.65       18.22     15.91 o 
 -11   7  10       10.27        6.20     10.74 o 
 -10   7  10      230.58      291.98     37.49 o 
  -9   7  10      262.18      308.91     38.39 o 
  -8   7  10      489.21      475.50     23.90 o 
  -7   7  10       18.28       15.14      9.72 o 
  -6   7  10      211.68      179.31     17.51 o 
  -5   7  10      173.93      148.44     20.28 o 
  -4   7  10        8.95        7.11      8.84 o 
  -3   7  10      394.61      349.34     28.86 o 
  -2   7  10        0.08       14.23      8.26 o 
  -1   7  10       65.02       69.20     10.61 o 
   0   7  10        6.76        2.99     10.83 o 
   1   7  10      236.02      222.41     20.07 o 
   2   7  10      239.34      226.43     21.30 o 
   3   7  10      356.45      336.53     46.13 o 
 -12   8  10      782.76      865.18     45.48 o 
 -11   8  10     1869.41     1804.63     51.57 o 
 -10   8  10     2885.99     2901.84     83.08 o 
  -9   8  10      991.61     1039.24     66.31 o 
  -8   8  10      595.98      664.31     27.31 o 
  -7   8  10     1461.38     1392.13     44.14 o 
  -6   8  10     1166.96     1021.06     53.79 o 
  -5   8  10      467.27      455.04     22.23 o 
  -4   8  10     1241.87     1248.17     53.19 o 
  -3   8  10      268.78      291.77     28.04 o 
  -2   8  10     1229.38     1218.30     32.39 o 
  -1   8  10     1218.99     1149.02     31.64 o 
   0   8  10      414.69      437.03     25.33 o 
   1   8  10      213.59      209.49     19.90 o 
   2   8  10      216.88      137.56     23.77 o 
 -11   9  10       39.68       38.48     13.29 o 
 -10   9  10       99.52      125.12     20.28 o 
  -9   9  10       12.87       16.11     20.93 o 
  -8   9  10       37.29       47.79     11.98 o 
  -7   9  10      245.52      258.25     19.94 o 
  -6   9  10       13.70       10.83     10.71 o 
  -5   9  10       26.91       30.09      8.99 o 
  -4   9  10      524.47      547.72     21.29 o 
  -3   9  10        0.06       -8.48      7.14 o 
  -2   9  10        5.80       -0.02      7.98 o 
  -1   9  10      117.92      137.25     16.96 o 
   0   9  10      279.95      243.38     20.38 o 
   1   9  10        9.36       26.99     13.02 o 
   2   9  10       22.93       11.59     15.89 o 
 -11  10  10      110.03      116.69     22.68 o 
 -10  10  10      126.86      154.95     21.67 o 
  -9  10  10     1080.34     1123.12     36.90 o 
  -8  10  10     1634.80     1682.44     46.30 o 
  -7  10  10     4299.81     4220.35     86.20 o 
  -6  10  10     1675.47     1707.35     40.29 o 
  -5  10  10     1217.59     1295.49     33.95 o 
  -4  10  10      216.46      242.79     19.14 o 
  -3  10  10      390.29      356.75     23.60 o 
  -2  10  10      662.49      630.01     23.45 o 
  -1  10  10       99.58       96.16     15.24 o 
   0  10  10       75.47       78.36     14.93 o 
   1  10  10       84.90       90.21     16.68 o 
   2  10  10      550.59      632.87     42.29 o 
 -11  11  10       38.53       40.50     17.25 o 
 -10  11  10      296.59      319.38     22.57 o 
  -9  11  10      202.26      209.55     18.57 o 
  -8  11  10      108.21      113.90     15.04 o 
  -7  11  10       39.42       41.59     11.65 o 
  -6  11  10      890.13      824.25     26.82 o 
  -5  11  10      320.96      385.98     19.36 o 
  -4  11  10      995.35      911.70     27.99 o 
  -3  11  10      112.46      128.18     13.13 o 
  -2  11  10       52.24       54.94     13.30 o 
  -1  11  10       12.95        2.30     10.64 o 
   0  11  10        8.28        6.95     11.32 o 
   1  11  10       38.14       22.98     13.64 o 
   2  11  10       44.34       42.05     15.62 o 
 -10  12  10      352.24      471.31     58.76 o 
  -9  12  10        3.37       -0.02      9.91 o 
  -8  12  10        6.06        4.71     11.40 o 
  -7  12  10       27.67       29.37     11.31 o 
  -6  12  10        4.86       -8.11     10.18 o 
  -5  12  10        8.41        3.87      8.24 o 
  -4  12  10      444.48      474.64     21.25 o 
  -3  12  10      276.08      254.50     17.92 o 
  -2  12  10     1656.61     1591.03     48.43 o 
  -1  12  10      412.17      410.40     52.08 o 
   0  12  10        6.13        5.65     11.78 o 
   1  12  10       72.46       61.64     15.96 o 
 -10  13  10       19.71       -1.81     14.65 o 
  -9  13  10      246.18      259.46     23.48 o 
  -8  13  10       20.02       17.26     11.32 o 
  -7  13  10       88.28      110.73     15.04 o 
  -6  13  10       11.41        5.49      9.81 o 
  -5  13  10      226.06      224.47     15.84 o 
  -4  13  10      146.65      133.93     13.62 o 
  -3  13  10       11.82        3.43     10.72 o 
  -2  13  10       86.86       83.99     15.57 o 
  -1  13  10      155.57      143.51     20.86 o 
   0  13  10       14.49       13.56     12.73 o 
   1  13  10       11.89       -0.05     13.65 o 
 -10  14  10        6.00       12.34     21.48 o 
  -9  14  10       31.28       23.55     15.61 o 
  -8  14  10        4.58       -7.55     10.28 o 
  -7  14  10        3.15       -2.46     10.02 o 
  -6  14  10      625.48      620.53     27.21 o 
  -5  14  10        3.58       -5.19      9.33 o 
  -4  14  10      253.87      289.03     17.47 o 
  -3  14  10       32.54       21.33     12.09 o 
  -2  14  10        1.88        0.03     10.84 o 
  -1  14  10       57.48       41.21     14.14 o 
   0  14  10       14.37        0.41     12.83 o 
  -9  15  10      326.40      360.00     31.79 o 
  -8  15  10      191.56      187.85     18.21 o 
  -7  15  10       51.05       33.27     12.51 o 
  -6  15  10       19.74        9.85     10.57 o 
  -5  15  10       51.87       79.51     15.93 o 
  -4  15  10      125.99      116.34     13.56 o 
  -3  15  10      107.67      106.95     17.39 o 
  -2  15  10      110.89      132.11     17.81 o 
  -1  15  10       18.29       26.31     15.31 o 
   0  15  10      147.47      129.52     20.76 o 
  -8  16  10       25.29        2.22     20.23 o 
  -7  16  10      237.05      245.64     20.15 o 
  -6  16  10      383.95      439.47     34.50 o 
  -5  16  10      562.37      545.18     42.10 o 
  -4  16  10       42.75       45.98     15.72 o 
  -3  16  10      840.95      800.35     34.28 o 
  -2  16  10      581.04      593.09     54.19 o 
  -1  16  10      135.05      118.25     18.90 o 
  -7  17  10        8.69        9.38      9.83 o 
  -6  17  10        2.00        4.45      9.49 o 
  -5  17  10       11.40       22.90     14.93 o 
  -4  17  10       68.04       76.43     17.93 o 
  -3  17  10       66.50       75.57     24.07 o 
  -2  17  10       13.27       23.92     14.97 o 
  -6  18  10      416.33      437.15     21.85 o 
  -5  18  10      614.93      684.38     30.16 o 
  -4  18  10      680.59      724.07     39.73 o 
  -3  18  10      417.83      364.51     54.05 o 
 -12   1  11     1096.40     1113.28     49.14 o 
 -11   1  11      821.11      787.67     65.27 o 
 -10   1  11     1067.22     1019.95     78.86 o 
  -9   1  11     1792.71     1788.72     74.28 o 
  -8   1  11      940.85      981.82     41.55 o 
  -7   1  11     1528.05     1434.69     50.91 o 
  -6   1  11     1257.93     1278.63     33.74 o 
  -5   1  11     1529.52     1500.14     36.98 o 
  -4   1  11     3343.00     3289.22     61.93 o 
  -3   1  11       78.92       98.80     11.99 o 
  -2   1  11        9.47       -5.79      7.47 o 
  -1   1  11      394.03      417.41     19.29 o 
   0   1  11      314.69      274.13     20.79 o 
   1   1  11     1003.43      966.62     25.31 o 
   2   1  11       69.21       84.56     15.04 o 
 -12   2  11       89.22       66.91     18.86 o 
 -11   2  11       58.30       95.99     40.26 o 
 -10   2  11       45.50       50.00     16.22 o 
  -9   2  11      223.18      221.69     22.76 o 
  -8   2  11        0.55       -6.31     10.38 o 
  -7   2  11        0.76       -6.05      8.34 o 
  -6   2  11      454.99      454.55     23.85 o 
  -5   2  11      122.34      124.41     12.55 o 
  -4   2  11       11.83       39.00      9.68 o 
  -3   2  11      235.69      218.72     15.08 o 
  -2   2  11       12.01       16.36      8.79 o 
  -1   2  11      749.26      743.98     33.18 o 
   0   2  11      227.91      224.49     14.50 o 
   1   2  11        8.08       16.49      8.66 o 
   2   2  11        6.81       13.66     10.09 o 
 -12   3  11        7.32        7.30     14.89 o 
 -11   3  11      103.18      115.12     20.46 o 
 -10   3  11     1376.53     1299.79     51.04 o 
  -9   3  11      441.32      464.35     46.91 o 
  -8   3  11      383.80      334.00     32.43 o 
  -7   3  11       71.14       58.19     12.20 o 
  -6   3  11       53.35       38.96     11.35 o 
  -5   3  11       52.70       49.35     11.65 o 
  -4   3  11      436.98      455.83     20.08 o 
  -3   3  11     1031.38     1008.99     29.14 o 
  -2   3  11       50.10       54.51     10.38 o 
  -1   3  11      149.44      144.07     14.10 o 
   0   3  11        4.52       14.60      8.39 o 
   1   3  11       95.74      117.92     15.34 o 
   2   3  11       64.15       66.85     18.81 o 
 -12   4  11       57.66       70.97     19.18 o 
 -11   4  11      526.87      545.54     35.40 o 
 -10   4  11        1.60      -12.20     18.92 o 
  -9   4  11      202.26      208.32     22.66 o 
  -8   4  11      451.57      455.17     29.49 o 
  -7   4  11      167.77      164.80     16.51 o 
  -6   4  11      329.28      284.18     29.68 o 
  -5   4  11       31.05       34.50     10.65 o 
  -4   4  11      379.14      397.58     19.09 o 
  -3   4  11      181.21      148.11     13.32 o 
  -2   4  11      606.78      615.11     20.93 o 
  -1   4  11       81.80       97.66     11.25 o 
   0   4  11      400.42      403.43     20.11 o 
   1   4  11      497.79      508.27     32.05 o 
   2   4  11      214.45      210.96     18.97 o 
 -12   5  11       19.02        9.12     12.36 o 
 -11   5  11      345.17      359.55     29.25 o 
 -10   5  11      414.77      431.82     71.03 o 
  -9   5  11      168.78      148.93     20.72 o 
  -8   5  11       19.21       15.73     15.96 o 
  -7   5  11      533.40      513.31     29.53 o 
  -6   5  11     1251.86     1273.09     39.32 o 
  -5   5  11     1798.30     1736.62     46.77 o 
  -4   5  11      185.88      181.75     17.00 o 
  -3   5  11       27.46       12.15      8.65 o 
  -2   5  11       13.42       -5.63      6.18 o 
  -1   5  11        3.65        4.96      8.64 o 
   0   5  11        1.68       14.87     11.41 o 
   1   5  11       24.78       34.16     13.88 o 
   2   5  11       60.91       73.25     15.20 o 
 -11   6  11      331.10      362.99     37.97 o 
 -10   6  11        1.55        4.09     12.73 o 
  -9   6  11      202.35      177.80     21.69 o 
  -8   6  11     1351.18     1485.97     49.38 o 
  -7   6  11      605.88      730.85     29.15 o 
  -6   6  11      157.65      214.73     17.93 o 
  -5   6  11      122.87      119.46     21.85 o 
  -4   6  11       29.06       16.12     10.16 o 
  -3   6  11       79.56       79.61     12.66 o 
  -2   6  11       32.94       22.43      8.26 o 
  -1   6  11       65.93       79.07     10.75 o 
   0   6  11       57.25       85.16     22.82 o 
   1   6  11      142.25      188.77     31.79 o 
 -11   7  11      463.17      470.09     33.50 o 
 -10   7  11     1019.54     1073.14     46.56 o 
  -9   7  11     2188.95     2090.26    115.24 o 
  -8   7  11     1039.39     1034.90     58.42 o 
  -7   7  11      324.13      307.91     24.36 o 
  -6   7  11       78.12       94.87     14.24 o 
  -5   7  11      284.94      290.39     19.92 o 
  -4   7  11      235.49      216.92     15.95 o 
  -3   7  11      600.12      612.37     23.51 o 
  -2   7  11      439.01      510.00     22.55 o 
  -1   7  11      216.72      212.17     19.72 o 
   0   7  11      532.11      643.58     30.84 o 
   1   7  11      158.60      180.65     20.56 o 
 -11   8  11        3.99       -1.31     13.66 o 
 -10   8  11       45.56       37.97     15.23 o 
  -9   8  11      145.47      187.24     30.58 o 
  -8   8  11        4.20        9.57     10.48 o 
  -7   8  11        1.18       -4.51      9.69 o 
  -6   8  11       47.20       45.53     12.03 o 
  -5   8  11       55.75       65.03     11.53 o 
  -4   8  11      343.43      344.26     18.87 o 
  -3   8  11        2.77       21.67      9.15 o 
  -2   8  11      271.20      288.57     17.97 o 
  -1   8  11       46.53       51.89     13.74 o 
   0   8  11        6.14       13.99     12.54 o 
   1   8  11        2.59       11.68     13.25 o 
 -11   9  11      885.06      893.26     43.92 o 
 -10   9  11      350.12      299.77     46.84 o 
  -9   9  11      395.36      362.67     23.17 o 
  -8   9  11     1751.29     1716.86     48.11 o 
  -7   9  11      954.72     1001.34     35.16 o 
  -6   9  11     2115.76     2113.02     82.21 o 
  -5   9  11     2541.85     2562.98     54.22 o 
  -4   9  11      673.05      708.71     26.19 o 
  -3   9  11      821.27      753.66     26.68 o 
  -2   9  11      138.09      177.28     25.62 o 
  -1   9  11       24.39       36.57     13.74 o 
   0   9  11      544.00      461.31     27.85 o 
   1   9  11      183.38      187.33     31.38 o 
 -10  10  11        1.52       -6.88     13.54 o 
  -9  10  11        3.40        0.29     10.91 o 
  -8  10  11        2.74        3.12     10.78 o 
  -7  10  11       24.13       42.80     12.52 o 
  -6  10  11       18.83       19.36      9.72 o 
  -5  10  11      650.61      658.94     25.22 o 
  -4  10  11      302.58      294.54     19.52 o 
  -3  10  11      170.26      177.72     18.10 o 
  -2  10  11       64.30       41.52     13.66 o 
  -1  10  11        2.95       10.57     12.17 o 
   0  10  11        6.99        5.28     12.74 o 
 -10  11  11      125.16      108.46     21.27 o 
  -9  11  11      444.41      397.56     32.38 o 
  -8  11  11      229.30      242.24     27.89 o 
  -7  11  11      175.02      180.79     25.10 o 
  -6  11  11      196.62      202.02     15.90 o 
  -5  11  11      866.20      844.25     28.34 o 
  -4  11  11      631.79      615.01     31.81 o 
  -3  11  11       59.13       66.34     12.13 o 
  -2  11  11      223.35      234.49     21.20 o 
  -1  11  11      183.77      173.66     19.89 o 
   0  11  11      599.45      559.05     49.95 o 
 -10  12  11        0.70       -0.04     14.65 o 
  -9  12  11        8.58        4.11     11.13 o 
  -8  12  11       39.40       52.67     13.49 o 
  -7  12  11       27.11       14.42     11.88 o 
  -6  12  11       22.23       33.81     12.02 o 
  -5  12  11      110.82      121.18     13.99 o 
  -4  12  11      508.26      513.56     23.02 o 
  -3  12  11        0.04       10.46     11.14 o 
  -2  12  11      375.02      378.41     25.60 o 
  -1  12  11       36.94       55.77     15.41 o 
  -9  13  11      231.80      229.88     20.45 o 
  -8  13  11        3.46        9.85     11.17 o 
  -7  13  11       10.35        1.45     11.04 o 
  -6  13  11       55.83       44.37     12.64 o 
  -5  13  11      109.81      127.06     14.38 o 
  -4  13  11       91.84       79.32     12.94 o 
  -3  13  11      111.18      144.32     18.26 o 
  -2  13  11      243.58      236.58     22.32 o 
  -1  13  11      188.83      174.70     20.81 o 
  -8  14  11       89.87       93.13     15.86 o 
  -7  14  11        0.09        7.77     11.44 o 
  -6  14  11       16.36       12.78     14.01 o 
  -5  14  11       35.69       27.66     12.19 o 
  -4  14  11      185.08      155.28     28.66 o 
  -3  14  11       19.38       12.50     12.76 o 
  -2  14  11        5.17       -4.89     11.75 o 
  -7  15  11       83.18       81.31     17.17 o 
  -6  15  11      108.12       85.80     15.07 o 
  -5  15  11      294.29      315.93     22.29 o 
  -4  15  11      227.31      258.44     22.45 o 
  -3  15  11       48.13       52.16     14.72 o 
  -6  16  11       98.09       64.18     14.64 o 
  -5  16  11        4.34        8.99     14.87 o 
  -4  16  11       40.63       42.95     16.94 o 
 -11   0  12     2351.59     2575.92    114.33 o 
 -10   0  12      912.30      868.25     59.87 o 
  -9   0  12      649.39      567.65     49.34 o 
  -8   0  12      216.21      213.84     32.57 o 
  -7   0  12     1342.53     1286.78     69.99 o 
  -6   0  12     1118.30     1187.01     52.39 o 
  -5   0  12     2151.49     2234.19     69.62 o 
  -4   0  12     1562.21     1611.32     56.41 o 
  -3   0  12     1070.93     1022.79     43.61 o 
  -2   0  12     1913.63     1927.52    131.24 o 
  -1   0  12       60.77       42.38     18.99 o 
   0   0  12        5.07       -6.61     11.93 o 
 -11   1  12      327.41      305.54     28.76 o 
 -10   1  12      120.04      147.29     22.28 o 
  -9   1  12       19.54        0.56     13.57 o 
  -8   1  12        5.94       -3.53     11.86 o 
  -7   1  12       42.32       47.78     12.53 o 
  -6   1  12        3.41        1.89      8.55 o 
  -5   1  12       19.35       29.00      9.86 o 
  -4   1  12      557.03      571.32     25.84 o 
  -3   1  12      177.39      196.75     15.90 o 
  -2   1  12      201.83      259.31     17.42 o 
  -1   1  12        2.38        0.41      8.61 o 
   0   1  12        0.13        2.22      7.59 o 
 -11   2  12       10.50        2.08     15.09 o 
 -10   2  12      728.56      704.13     91.40 o 
  -9   2  12      971.95      930.79     42.70 o 
  -8   2  12     2384.12     2180.63     69.33 o 
  -7   2  12      893.22      927.15     34.42 o 
  -6   2  12      320.44      341.01     21.93 o 
  -5   2  12       16.09       28.32      9.82 o 
  -4   2  12        2.28       -1.55      8.42 o 
  -3   2  12      244.24      221.83     16.47 o 
  -2   2  12     1214.51     1232.68     34.32 o 
  -1   2  12      710.52      728.47     24.52 o 
   0   2  12       97.25      105.25     12.07 o 
 -11   3  12       31.06       25.65     16.22 o 
 -10   3  12      106.37      104.43     19.90 o 
  -9   3  12       30.51       13.49     13.77 o 
  -8   3  12      315.65      358.54     28.21 o 
  -7   3  12      999.41      997.47     35.67 o 
  -6   3  12      544.27      559.69     27.41 o 
  -5   3  12      130.51      118.01     15.63 o 
  -4   3  12      201.47      213.51     16.27 o 
  -3   3  12        0.28       -3.24      8.78 o 
  -2   3  12        2.25       10.28      8.72 o 
  -1   3  12       20.43       25.28      8.40 o 
   0   3  12      116.44      102.38     17.60 o 
 -11   4  12      128.36      144.27     22.67 o 
 -10   4  12       75.52       73.02     18.61 o 
  -9   4  12      416.28      424.24     30.81 o 
  -8   4  12       13.83       13.18     11.07 o 
  -7   4  12        3.13        2.14      9.99 o 
  -6   4  12      126.93      132.55     16.39 o 
  -5   4  12      136.08      123.22     28.22 o 
  -4   4  12      736.46      721.56     25.97 o 
  -3   4  12      532.42      521.50     22.36 o 
  -2   4  12      110.54      117.57     12.60 o 
  -1   4  12       88.37      112.25     15.29 o 
   0   4  12        9.31       19.27     13.61 o 
 -11   5  12        2.51        2.63     14.20 o 
 -10   5  12       35.43       26.71     15.47 o 
  -9   5  12        0.10       -1.46     11.67 o 
  -8   5  12       35.13       18.30     11.70 o 
  -7   5  12        0.34        3.15     10.27 o 
  -6   5  12      398.35      397.46     23.77 o 
  -5   5  12        8.93       -2.91     10.00 o 
  -4   5  12        8.54       22.98     11.35 o 
  -3   5  12        3.94        2.01      7.95 o 
  -2   5  12       55.69       56.91     12.19 o 
  -1   5  12       23.72       23.99     10.82 o 
   0   5  12      232.03      235.94     22.96 o 
 -11   6  12      111.35      110.48     41.02 o 
 -10   6  12       15.60       29.19     15.59 o 
  -9   6  12        6.74       -8.44     12.10 o 
  -8   6  12        6.58        5.27     11.06 o 
  -7   6  12      308.60      304.78     21.65 o 
  -6   6  12      230.38      301.19     21.63 o 
  -5   6  12      316.13      294.68     21.13 o 
  -4   6  12      653.68      656.44     27.94 o 
  -3   6  12      589.99      594.45     25.02 o 
  -2   6  12      146.87      184.62     14.48 o 
  -1   6  12        2.79        2.62     12.22 o 
   0   6  12       61.09      101.00     18.19 o 
 -10   7  12        0.69        7.86     14.06 o 
  -9   7  12        2.28        8.20     13.69 o 
  -8   7  12       33.50       37.50     16.48 o 
  -7   7  12      230.54      216.87     19.59 o 
  -6   7  12      509.43      627.73     28.73 o 
  -5   7  12      376.95      456.35     31.88 o 
  -4   7  12       44.06       30.93     11.56 o 
  -3   7  12       47.14       38.61     11.39 o 
  -2   7  12       20.92       11.87     11.48 o 
  -1   7  12       13.24        8.26     12.93 o 
 -10   8  12     1381.87     1433.80    110.73 o 
  -9   8  12     1519.22     1604.71     48.38 o 
  -8   8  12     1265.59     1222.06     66.48 o 
  -7   8  12     1028.42      954.82     35.55 o 
  -6   8  12      815.98      740.94     31.14 o 
  -5   8  12      367.45      367.63     20.68 o 
  -4   8  12      104.37      128.75     14.81 o 
  -3   8  12      493.05      511.59     26.44 o 
  -2   8  12      243.95      247.97     22.68 o 
  -1   8  12      672.20      702.88     34.52 o 
 -10   9  12       93.30      143.04     22.59 o 
  -9   9  12       63.68       49.24     14.95 o 
  -8   9  12       34.19       23.92     12.64 o 
  -7   9  12      276.01      318.15     19.74 o 
  -6   9  12      167.25      175.78     16.38 o 
  -5   9  12        5.90        8.64      9.69 o 
  -4   9  12       87.73       90.50     13.57 o 
  -3   9  12       50.53       40.88     11.70 o 
  -2   9  12        0.02       -3.81     11.56 o 
  -1   9  12        4.55       10.84     13.05 o 
  -9  10  12      180.19      183.06     30.70 o 
  -8  10  12       54.11       40.32     13.28 o 
  -7  10  12      446.29      469.82     23.43 o 
  -6  10  12      842.62      799.41     28.85 o 
  -5  10  12      680.35      746.59     28.02 o 
  -4  10  12     1498.10     1532.69     41.22 o 
  -3  10  12      909.54     1000.93     39.36 o 
  -2  10  12      214.45      215.38     21.72 o 
  -9  11  12      142.64      126.68     17.44 o 
  -8  11  12      128.92      149.41     17.99 o 
  -7  11  12       71.80       93.11     16.29 o 
  -6  11  12       66.36       69.49     13.21 o 
  -5  11  12        4.17        1.68      9.74 o 
  -4  11  12      118.46      123.88     15.03 o 
  -3  11  12     1142.23     1182.42     43.14 o 
  -2  11  12      305.91      280.85     24.41 o 
  -8  12  12      133.03      123.90     17.81 o 
  -7  12  12      360.36      341.16     29.70 o 
  -6  12  12       15.12       26.38     11.12 o 
  -5  12  12       75.20       60.73     13.10 o 
  -4  12  12       49.71       55.28     15.29 o 
  -3  12  12       63.40       63.36     15.65 o 
  -7  13  12      121.52      104.28     19.52 o 
  -6  13  12      111.49      115.96     16.80 o 
  -5  13  12       18.36       20.10     11.31 o 
  -4  13  12       23.92       16.95     13.65 o 
 -10   1  13      340.36      315.96     29.34 o 
  -9   1  13      510.32      496.57     56.82 o 
  -8   1  13      913.55      906.67     43.16 o 
  -7   1  13      582.27      623.60     30.28 o 
  -6   1  13      752.25      734.81     27.54 o 
  -5   1  13      489.11      480.72     23.25 o 
  -4   1  13      589.60      573.69     24.88 o 
  -3   1  13      330.55      382.20     21.43 o 
  -2   1  13      175.97      181.35     15.44 o 
 -10   2  13       67.36       44.83     17.00 o 
  -9   2  13      450.57      527.23     64.37 o 
  -8   2  13       49.31       24.67     14.40 o 
  -7   2  13       10.11       17.14     11.86 o 
  -6   2  13       39.51       41.92     12.91 o 
  -5   2  13      140.59      169.94     16.29 o 
  -4   2  13      140.90      140.13     15.36 o 
  -3   2  13      123.86      132.46     15.23 o 
  -2   2  13      331.44      347.78     19.14 o 
 -10   3  13      124.23      163.70     23.85 o 
  -9   3  13        6.09       -7.55     12.64 o 
  -8   3  13       68.52       62.86     17.71 o 
  -7   3  13      180.88      184.52     19.24 o 
  -6   3  13      526.76      579.59     29.29 o 
  -5   3  13      288.88      342.18     23.85 o 
  -4   3  13        4.41       -5.50      9.40 o 
  -3   3  13       18.26       19.02     10.69 o 
  -2   3  13       18.12       11.05     11.15 o 
 -10   4  13      213.62      211.73     25.88 o 
  -9   4  13      154.01      150.29     22.73 o 
  -8   4  13        1.07       -5.74     10.72 o 
  -7   4  13       58.57       48.79     13.68 o 
  -6   4  13      315.65      358.20     28.63 o 
  -5   4  13      626.08      663.67     33.28 o 
  -4   4  13       64.38       59.82     19.85 o 
  -3   4  13        8.56       20.39     10.08 o 
  -2   4  13       21.68       28.14     10.51 o 
  -9   5  13       17.68       28.29     16.63 o 
  -8   5  13      469.80      509.24     34.38 o 
  -7   5  13      566.04      546.64     29.14 o 
  -6   5  13       10.59        6.46     11.52 o 
  -5   5  13       92.70       83.45     15.25 o 
  -4   5  13      741.78      780.30     29.60 o 
  -3   5  13      392.61      412.82     22.70 o 
  -2   5  13      799.51      762.06     29.68 o 
  -9   6  13        8.55        7.67     14.32 o 
  -8   6  13        4.72       11.09     12.11 o 
  -7   6  13      291.31      283.41     22.40 o 
  -6   6  13      195.24      202.48     19.87 o 
  -5   6  13      619.17      579.34     58.64 o 
  -4   6  13      759.93      849.90     30.75 o 
  -3   6  13       41.24       50.84     12.92 o 
  -9   7  13      153.90      134.35     18.60 o 
  -8   7  13     1160.64     1175.32     41.60 o 
  -7   7  13      471.53      471.14     34.55 o 
  -6   7  13      376.64      418.68     26.06 o 
  -5   7  13      230.44      240.06     19.06 o 
  -4   7  13       76.94      101.60     14.92 o 
  -3   7  13       30.64       27.24     11.94 o 
  -8   8  13      223.57      263.56     30.94 o 
  -7   8  13       16.62        2.53     11.46 o 
  -6   8  13       14.52       29.14     11.51 o 
  -5   8  13       88.45       92.49     14.65 o 
  -4   8  13        2.43        1.66     10.92 o 
  -7   9  13      529.67      570.17     27.02 o 
  -6   9  13      325.91      338.22     21.50 o 
  -5   9  13      743.57      751.16     29.58 o 
  -4   9  13      487.58      462.04     24.36 o 
  -6  10  13       33.67       52.11     13.61 o 
  -7   0  14       90.70       93.82     30.49 o 
  -6   0  14      664.97      751.15     41.94 o 
  -7   1  14      240.93      260.22     56.68 o 
  -6   1  14       27.84       50.12     14.64 o 
  -7   2  14      318.47      325.98     24.48 o 
  -6   2  14      347.16      366.36     29.25 o 
                                                 
